# Supplementary material for: Comparison of structural variants detected by PacBio-CLR and ONT sequencing in pear
Source: BMC Genomics. 2022 Dec 14;23:830. doi: 10.1186/s12864-022-09074-7 (PMC9753399; doi:10.1186/s12864-022-09074-7)
Supplement: Supplementary file 1 — Additional file 1. SVs detected by Sniffles_v2, CuteSV, and Nanovar after mapping with Minimap2, NGMLR, LRA and Winnowmap2. [file 12864_2022_9074_MOESM1_ESM.xlsx]

## Sheet: 工作表1
		reference 'Batlett'
	PAV	genome deletion	41109
		genome insertion	50208
			Additional file 1. SVs detected by Sniffles_v2, CuteSV, and Nanovar after mapping with Minimap2, NGMLR, LRA and Winnowmap2.
			Minimap2		overlap len>50%				NGMLR		overlap len>50%				LRA		overlap len>50%				Winnowmap2		overlap len>50%
			Sniffles_v2	ONT		PB-CLR			Sniffles_v2	ONT		PB-CLR			Sniffles_v2	ONT		PB-CLR			Sniffles_v2	ONT		PB-CLR
			Insertion	num	overlap num	num	overlap num		Insertion	num	overlap num	num	overlap num		Insertion	num	overlap num	num	overlap num		Insertion	num	overlap num	num	overlap num
			10x	38177	17336	27339	13459		10x	28761	13892	22232	11447		10x	32074	15405	28012	14037		10x	29799	13856	16879	8728
			15x	40696	18270	31084	14988		15x	31833	15080	25859	13180		15x	34316	16241	31602	15717		15x	32724	14745	20509	10449
			20x	42345	18646	33075	15727		20x	33436	15607	27648	14038		20x	35598	16750	33343	16517		20x	34720	15345	22619	11311
			25x	43402	18884	34174	16234		25x	34654	16111	28785	14525		25x	36849	17128	34586	17028		25x	36067	15734	24136	11927
			30x	44104	19024	34917	16477		30x	35619	16387	29645	15003		30x	37520	17401	35115	17251		30x	37169	15990	25264	12370
			Deletion	num	overlap num	num	overlap num		Deletion	num	overlap num	num	overlap num		Deletion	num	overlap num	num	overlap num		Deletion	num	overlap num	num	overlap num
			10x	47449	20855	34615	16901		10x	34105	15480	26101	13307		10x	38178	17355	31990	16255		10x	38113	16718	20331	10147
			15x	51019	21841	40026	19284		15x	37671	16911	30546	15443		15x	41160	18431	36523	18260		15x	42547	18204	25031	12394
			20x	52984	22331	42607	20319		20x	39448	17489	33087	16536		20x	42623	18824	38700	19133		20x	45102	19050	27998	13700
			25x	54073	22572	44231	20894		25x	40645	17914	34706	17214		25x	43481	19089	40102	19675		25x	46572	19566	29964	14517
			30x	54476	22594	45230	21240		30x	41410	18212	35741	17629		30x	43996	19234	40857	19901		30x	47729	19936	31437	15175
			Cutesv	ONT		PB-CLR			Cutesv	ONT		PB-CLR			Cutesv	ONT		PB-CLR			Cutesv	ONT		PB-CLR
			Insertion	num	overlap num	num	overlap num		Insertion	num	overlap num	num	overlap num		Insertion	num	overlap num	num	overlap num		Insertion	num	overlap num	num	overlap num
			10x	7312	4307	10425	5995		10x	4735	3301	8011	4931		10x	5267	3211	9952	5945		10x	5612	3168	4162	2440
			15x	17962	10757	18167	10243		15x	12658	8608	14285	8703		15x	13760	8444	17607	10292		15x	13953	8076	8190	4830
			20x	25834	15024	24854	13600		20x	18703	12240	19767	11790		20x	20099	12024	24149	13696		20x	20117	11414	12012	6984
			25x	31761	17563	30188	16135		25x	23166	14529	24119	14139		25x	24875	14301	29463	16297		25x	24738	13369	15485	8856
			30x	36716	19163	34417	17975		30x	26831	16110	27604	15908		30x	28752	15767	33560	18207		30x	28511	14749	18436	10414
			Deletion	num	overlap num	num	overlap num		Deletion	num	overlap num	num	overlap num		Deletion	num	overlap num	num	overlap num		Deletion	num	overlap num	num	overlap num
			10x	9323	4988	11704	6220		10x	6666	3755	9565	5210		10x	6967	3674	11340	6267		10x	6201	3191	4704	2643
			15x	23574	12373	20416	10812		15x	17615	9513	16863	9014		15x	18079	9698	19859	10825		15x	16252	8441	9164	5131
			20x	34536	17266	27784	14372		20x	26143	13312	23271	12065		20x	26929	13897	26950	14320		20x	24840	12545	13593	7459
			25x	42177	20298	33878	17217		25x	31914	15433	28238	14357		25x	33159	16423	32444	16926		25x	31081	15087	17621	9597
			30x	48724	22405	38505	19112		30x	36423	16793	32108	15865		30x	37932	18051	36693	18783		30x	36139	16850	21157	11336
			Nanovar	ONT		PB-CLR			Nanovar	ONT		PB-CLR			Nanovar	ONT		PB-CLR			Nanovar	ONT		PB-CLR
			Insertion	num	overlap num	num	overlap num		Insertion	num	overlap num	num	overlap num		Insertion	num	overlap num	num	overlap num		Insertion	num	overlap num	num	overlap num
			10x	33098	11279	33211	10003		10x	27969	11310	24799	9798		10x	24382	10509	27587	10054		10x	25155	10785	27098	9798
			15x	41663	12083	32962	10748		15x	30398	11411	28915	10973		15x	26320	10699	31627	11379		15x	27440	11020	31896	11392
			20x	37375	11410	40100	11770		20x	31904	11438	31224	11503		20x	27145	10645	33688	11910		20x	28471	11057	34386	12023
			25x	43316	11791	36940	11518		25x	32688	11126	32695	11637		25x	27503	10347	34910	12017		25x	28950	10861	35815	12163
			30x	38442	10979	42019	11998		30x	33590	11000	33651	11658		30x	27772	10203	35737	12039		30x	29294	10683	36802	12225
			Deletion	num	overlap num	num	overlap num		Deletion	num	overlap num	num	overlap num		Deletion	num	overlap num	num	overlap num		Deletion	num	overlap num	num	overlap num
			10x	36152	15793	26765	12211		10x	37263	15081	26142	11447		10x	36285	15969	27410	12470		10x	35973	15775	26599	12087
			15x	42415	17836	31024	14447		15x	40786	16110	31798	13869		15x	39925	17306	33516	15249		15x	39675	17178	32950	14881
			20x	41578	17832	35688	16308		20x	42558	16611	35056	15172		20x	41589	17968	36988	16778		20x	41375	17831	36824	16523
			25x	45045	18768	36402	16827		25x	43517	16875	37226	16058		25x	42672	18389	39452	17842		25x	42569	18244	39515	17635
			30x	43431	18403	39548	17937		30x	44396	17072	38710	16568		30x	43476	18634	41103	18490		30x	43298	18472	41425	18414
