# Supplementary material for: Comparison of structural variants detected by PacBio-CLR and ONT sequencing in pear
Source: BMC Genomics. 2022 Dec 14;23:830. doi: 10.1186/s12864-022-09074-7 (PMC9753399; doi:10.1186/s12864-022-09074-7)
Supplement: Supplementary file 2 — Additional file 2. List of presence/absence variations (PAVs) between the pear cultivars ‘Bartlett’ and ‘Dangshansuli’. [file 12864_2022_9074_MOESM2_ESM.xlsx]

## Sheet: Additional_file1_Bar-Pdan.svs.b
Additional file 2. List of presence/absence variations (PAVs) between the pear cultivars ‘Bartlett’ and ‘Dangshansuli’.
Bartlett	Bartlett_start	Bartlett_end	SV_type	SV_len	Dangshansuli	Dangshansuli_start	Dangshansuli_end
Chr2	4096	4303	deletion	207	Chr02	311314	311314
Chr2	8473	8473	insertion	1125	Chr02	315475	316600
Chr2	14868	17098	deletion	2230	Chr02	323005	323005
Chr2	30282	30340	deletion	58	Chr02	336099	336099
Chr2	31006	31006	insertion	765	Chr02	336772	337537
Chr2	32055	32162	deletion	107	Chr02	338563	338563
Chr2	33022	33022	insertion	64	Chr02	339425	339489
Chr2	42772	42834	deletion	62	Chr02	349206	349206
Chr2	48759	48759	insertion	60	Chr02	355156	355216
Chr2	51908	52268	deletion	360	Chr02	358408	358408
Chr2	57622	57817	deletion	195	Chr02	363737	363737
Chr2	62809	67853	deletion	5044	Chr02	368710	368710
Chr2	68236	71923	deletion	3687	Chr02	369093	369093
Chr2	80140	81898	deletion	1758	Chr02	377319	377319
Chr2	92195	92195	insertion	158	Chr02	387608	387766
Chr2	103565	103565	insertion	143	Chr02	398972	399115
Chr2	103907	103983	deletion	76	Chr02	399446	399446
Chr2	105450	105513	deletion	63	Chr02	400837	400837
Chr2	105528	105528	insertion	63	Chr02	400852	400915
Chr2	108417	108417	insertion	54	Chr02	403806	403860
Chr2	111287	111437	deletion	150	Chr02	406727	406727
Chr2	111452	111549	deletion	97	Chr02	406743	406743
Chr2	111577	111666	deletion	89	Chr02	406780	406780
Chr2	111702	111763	deletion	61	Chr02	406805	406805
Chr2	111808	111808	insertion	111	Chr02	406867	406978
Chr2	111922	111976	deletion	54	Chr02	407058	407058
Chr2	112009	112067	deletion	58	Chr02	407090	407090
Chr2	112094	112226	deletion	132	Chr02	407117	407117
Chr2	112305	113332	deletion	1027	Chr02	407205	407205
Chr2	113752	123059	deletion	9307	Chr02	407625	407625
Chr2	123454	123640	deletion	186	Chr02	408009	408009
Chr2	133218	133218	insertion	57	Chr02	417549	417606
Chr2	142930	142930	insertion	92	Chr02	427311	427403
Chr2	142935	142935	insertion	54	Chr02	427408	427462
Chr2	142996	142996	insertion	66	Chr02	427544	427610
Chr2	144417	146618	deletion	2201	Chr02	429046	429046
Chr2	160742	160742	insertion	54	Chr02	443232	443286
Chr2	162508	162508	insertion	56	Chr02	445056	445112
Chr2	165855	165855	insertion	762	Chr02	448442	449204
Chr2	167309	167484	deletion	175	Chr02	450686	450686
Chr2	168449	168449	insertion	1006	Chr02	451649	452655
Chr2	172753	172753	insertion	75	Chr02	456911	456986
Chr2	174818	174818	insertion	4995	Chr02	459051	464046
Chr2	188032	192973	deletion	4941	Chr02	477189	477189
Chr2	193873	199013	deletion	5140	Chr02	478088	478088
Chr2	199917	199917	insertion	14122	Chr02	478990	493112
Chr2	200285	200285	insertion	53	Chr02	493486	493539
Chr2	200492	200989	deletion	497	Chr02	493746	493746
Chr2	202616	202616	insertion	140	Chr02	495391	495531
Chr2	214793	220312	deletion	5519	Chr02	507612	507612
Chr2	233114	233114	insertion	161	Chr02	520312	520473
Chr2	233551	245219	deletion	11668	Chr02	520908	520908
Chr2	248034	248034	insertion	82	Chr02	523739	523821
Chr2	281169	281263	deletion	94	Chr02	556849	556849
Chr2	281268	281347	deletion	79	Chr02	556853	556853
Chr2	292625	292689	deletion	64	Chr02	568058	568058
Chr2	296627	296627	insertion	61	Chr02	572016	572077
Chr2	296637	296732	deletion	95	Chr02	572087	572087
Chr2	296745	296745	insertion	58	Chr02	572098	572156
Chr2	296807	296953	deletion	146	Chr02	572252	572252
Chr2	297046	297046	insertion	69	Chr02	572315	572384
Chr2	297048	297174	deletion	126	Chr02	572386	572386
Chr2	297209	298109	deletion	900	Chr02	572423	572423
Chr2	321599	321599	insertion	153	Chr02	595862	596015
Chr2	324130	324183	deletion	53	Chr02	598553	598553
Chr2	336630	336630	insertion	691	Chr02	610971	611662
Chr2	354029	354226	deletion	197	Chr02	629059	629059
Chr2	358462	358462	insertion	641	Chr02	633301	633942
Chr2	358604	358679	deletion	75	Chr02	634082	634082
Chr2	358683	358763	deletion	80	Chr02	634085	634085
Chr2	362522	362575	deletion	53	Chr02	637787	637787
Chr2	363355	363532	deletion	177	Chr02	638563	638563
Chr2	375946	381798	deletion	5852	Chr02	650918	650918
Chr2	383815	387085	deletion	3270	Chr02	652882	652882
Chr2	406015	406339	deletion	324	Chr02	671734	671734
Chr2	406362	406756	deletion	394	Chr02	671742	671742
Chr2	406840	406840	insertion	255	Chr02	671826	672081
Chr2	407620	408174	deletion	554	Chr02	672849	672849
Chr2	408503	408798	deletion	295	Chr02	673133	673133
Chr2	409478	409478	insertion	829	Chr02	673821	674650
Chr2	410409	410409	insertion	119	Chr02	675531	675650
Chr2	415033	415033	insertion	1133	Chr02	680169	681302
Chr2	423345	423345	insertion	187	Chr02	689646	689833
Chr2	426233	426233	insertion	32473	Chr02	692735	725208
Chr2	426262	426262	insertion	26871	Chr02	725237	752108
Chr2	427377	427585	deletion	208	Chr02	753219	753219
Chr2	431452	431452	insertion	8949	Chr02	757110	766059
Chr2	435268	435268	insertion	1394	Chr02	769865	771259
Chr2	435280	435280	insertion	387	Chr02	771271	771658
Chr2	435286	435286	insertion	94	Chr02	771664	771758
Chr2	435299	435299	insertion	953	Chr02	771771	772724
Chr2	435313	435313	insertion	1143	Chr02	772739	773882
Chr2	435320	435320	insertion	59	Chr02	773889	773948
Chr2	435329	435329	insertion	931	Chr02	773958	774889
Chr2	435337	435337	insertion	893	Chr02	774897	775790
Chr2	435347	435347	insertion	321	Chr02	775800	776121
Chr2	435372	435372	insertion	135	Chr02	776172	776307
Chr2	435385	435385	insertion	69	Chr02	776319	776388
Chr2	435398	435398	insertion	172	Chr02	776401	776573
Chr2	435416	435416	insertion	105	Chr02	776593	776698
Chr2	435429	435429	insertion	134	Chr02	776711	776845
Chr2	435438	435438	insertion	740	Chr02	776854	777594
Chr2	435444	435444	insertion	1180	Chr02	777600	778780
Chr2	435451	435451	insertion	3196	Chr02	778787	781983
Chr2	435458	435458	insertion	112	Chr02	781990	782102
Chr2	435613	435613	insertion	2441	Chr02	782322	784763
Chr2	435683	437513	deletion	1830	Chr02	784833	784833
Chr2	437626	437626	insertion	108	Chr02	784909	785017
Chr2	437798	437850	deletion	52	Chr02	785168	785168
Chr2	438394	438520	deletion	126	Chr02	785671	785671
Chr2	438807	440111	deletion	1304	Chr02	785989	785989
Chr2	440950	440950	insertion	205	Chr02	786871	787076
Chr2	443301	443351	deletion	50	Chr02	789421	789421
Chr2	443612	443749	deletion	137	Chr02	789592	789592
Chr2	443809	443881	deletion	72	Chr02	789620	789620
Chr2	443893	443893	insertion	91	Chr02	789632	789723
Chr2	444403	444454	deletion	51	Chr02	790105	790105
Chr2	444505	444505	insertion	155	Chr02	790177	790332
Chr2	444537	444598	deletion	61	Chr02	790412	790412
Chr2	444605	444605	insertion	83	Chr02	790419	790502
Chr2	444681	444681	insertion	51	Chr02	790606	790657
Chr2	444732	444796	deletion	64	Chr02	790688	790688
Chr2	445065	445065	insertion	94	Chr02	790961	791055
Chr2	445183	445183	insertion	62	Chr02	791242	791304
Chr2	445191	445191	insertion	183	Chr02	791312	791495
Chr2	445479	445479	insertion	93	Chr02	791836	791929
Chr2	445769	445769	insertion	82	Chr02	792170	792252
Chr2	446090	446090	insertion	57	Chr02	792555	792612
Chr2	446279	446347	deletion	68	Chr02	792815	792815
Chr2	446413	446513	deletion	100	Chr02	792871	792871
Chr2	446904	446904	insertion	51	Chr02	793145	793196
Chr2	447023	447092	deletion	69	Chr02	793312	793312
Chr2	447300	451044	deletion	3744	Chr02	793565	793565
Chr2	451069	451069	insertion	53	Chr02	793651	793704
Chr2	451080	451080	insertion	222	Chr02	793715	793937
Chr2	451101	451101	insertion	96	Chr02	793985	794081
Chr2	451207	451297	deletion	90	Chr02	794223	794223
Chr2	451499	451499	insertion	61	Chr02	794417	794478
Chr2	451535	451598	deletion	63	Chr02	794501	794501
Chr2	451733	451787	deletion	54	Chr02	794615	794615
Chr2	451800	451863	deletion	63	Chr02	794626	794626
Chr2	452235	452331	deletion	96	Chr02	795062	795062
Chr2	452401	452452	deletion	51	Chr02	795159	795159
Chr2	452486	452486	insertion	56	Chr02	795192	795248
Chr2	452744	452843	deletion	99	Chr02	795584	795584
Chr2	452879	452879	insertion	69	Chr02	795624	795693
Chr2	452966	453068	deletion	102	Chr02	795765	795765
Chr2	453237	453304	deletion	67	Chr02	795929	795929
Chr2	453437	453488	deletion	51	Chr02	796166	796166
Chr2	453494	453494	insertion	62	Chr02	796172	796234
Chr2	453824	453824	insertion	116	Chr02	796588	796704
Chr2	453993	454072	deletion	79	Chr02	796817	796817
Chr2	454076	454141	deletion	65	Chr02	796821	796821
Chr2	454222	454222	insertion	69	Chr02	796925	796994
Chr2	454251	454304	deletion	53	Chr02	797059	797059
Chr2	454404	454485	deletion	81	Chr02	797177	797177
Chr2	454564	454622	deletion	58	Chr02	797281	797281
Chr2	454808	454896	deletion	88	Chr02	797561	797561
Chr2	454921	461741	deletion	6820	Chr02	797610	797610
Chr2	463196	463196	insertion	121	Chr02	799112	799233
Chr2	463218	463218	insertion	267	Chr02	799314	799581
Chr2	463247	463247	insertion	76	Chr02	799615	799691
Chr2	463916	463916	insertion	76	Chr02	800361	800437
Chr2	463924	463924	insertion	153	Chr02	800446	800599
Chr2	464022	464410	deletion	388	Chr02	800697	800697
Chr2	469144	474105	deletion	4961	Chr02	805387	805387
Chr2	479138	479138	insertion	3234	Chr02	810430	813664
Chr2	479609	479609	insertion	56	Chr02	814127	814183
Chr2	495066	495066	insertion	61	Chr02	829590	829651
Chr2	498504	498568	deletion	64	Chr02	833088	833088
Chr2	501290	501290	insertion	66	Chr02	835812	835878
Chr2	502064	502064	insertion	584	Chr02	836645	837229
Chr2	505367	505367	insertion	5220	Chr02	840546	845766
Chr2	505374	505374	insertion	597	Chr02	845773	846370
Chr2	508296	508425	deletion	129	Chr02	849265	849265
Chr2	509550	509726	deletion	176	Chr02	850390	850390
Chr2	516805	517807	deletion	1002	Chr02	857471	857471
Chr2	531408	531408	insertion	65	Chr02	870962	871027
Chr2	531417	531550	deletion	133	Chr02	871036	871036
Chr2	531562	531620	deletion	58	Chr02	871048	871048
Chr2	534880	539386	deletion	4506	Chr02	874297	874297
Chr2	545353	546005	deletion	652	Chr02	880200	880200
Chr2	550413	550413	insertion	5457	Chr02	884565	890022
Chr2	553218	561400	deletion	8182	Chr02	892861	892861
Chr2	563287	563379	deletion	92	Chr02	894764	894764
Chr2	565421	565421	insertion	185	Chr02	896820	897005
Chr2	574940	574940	insertion	77	Chr02	906535	906612
Chr2	575340	575442	deletion	102	Chr02	907002	907002
Chr2	597832	597920	deletion	88	Chr02	929457	929457
Chr2	600224	600334	deletion	110	Chr02	931803	931803
Chr2	601306	601306	insertion	4655	Chr02	932755	937410
Chr2	611946	616871	deletion	4925	Chr02	948021	948021
Chr2	645628	645721	deletion	93	Chr02	976698	976698
Chr2	645771	645771	insertion	93	Chr02	976748	976841
Chr2	668084	668138	deletion	54	Chr02	999164	999164
Chr2	668390	668390	insertion	3128	Chr02	999417	1002545
Chr2	672827	672827	insertion	101	Chr02	1006985	1007086
Chr2	675706	675862	deletion	156	Chr02	1009968	1009968
Chr2	679795	681240	deletion	1445	Chr02	1013821	1013821
Chr2	685990	685990	insertion	50	Chr02	1018530	1018580
Chr2	699606	699606	insertion	131	Chr02	1032043	1032174
Chr2	699622	699755	deletion	133	Chr02	1032190	1032190
Chr2	700250	700648	deletion	398	Chr02	1032656	1032656
Chr2	713407	713407	insertion	61	Chr02	1045342	1045403
Chr2	714478	715075	deletion	597	Chr02	1046448	1046448
Chr2	715194	715838	deletion	644	Chr02	1046551	1046551
Chr2	729609	729902	deletion	293	Chr02	1060219	1060219
Chr2	733895	734576	deletion	681	Chr02	1064205	1064205
Chr2	737510	737510	insertion	1008	Chr02	1067139	1068147
Chr2	740545	740770	deletion	225	Chr02	1071191	1071191
Chr2	742086	742086	insertion	54	Chr02	1072465	1072519
Chr2	744577	747047	deletion	2470	Chr02	1075010	1075010
Chr2	751546	751600	deletion	54	Chr02	1079440	1079440
Chr2	751775	751775	insertion	60	Chr02	1079635	1079695
Chr2	751872	751872	insertion	65	Chr02	1079762	1079827
Chr2	752186	752237	deletion	51	Chr02	1080263	1080263
Chr2	752679	752768	deletion	89	Chr02	1080573	1080573
Chr2	752787	752872	deletion	85	Chr02	1080588	1080588
Chr2	752987	756687	deletion	3700	Chr02	1080685	1080685
Chr2	762944	763102	deletion	158	Chr02	1086883	1086883
Chr2	768695	768863	deletion	168	Chr02	1092416	1092416
Chr2	768868	768951	deletion	83	Chr02	1092421	1092421
Chr2	770782	771072	deletion	290	Chr02	1094221	1094221
Chr2	771992	771992	insertion	109	Chr02	1095152	1095261
Chr2	772015	772015	insertion	64	Chr02	1095286	1095350
Chr2	772038	772038	insertion	58	Chr02	1095365	1095423
Chr2	772046	772046	insertion	389	Chr02	1095432	1095821
Chr2	772431	772488	deletion	57	Chr02	1096217	1096217
Chr2	773649	773649	insertion	197	Chr02	1097341	1097538
Chr2	780613	780755	deletion	142	Chr02	1104487	1104487
Chr2	782781	782781	insertion	92	Chr02	1106535	1106627
Chr2	782789	782789	insertion	65	Chr02	1106634	1106699
Chr2	782794	782794	insertion	280	Chr02	1106704	1106984
Chr2	782801	782801	insertion	204	Chr02	1106992	1107196
Chr2	784981	786109	deletion	1128	Chr02	1109409	1109409
Chr2	789279	789923	deletion	644	Chr02	1112579	1112579
Chr2	794721	794721	insertion	1189	Chr02	1117380	1118569
Chr2	797462	801696	deletion	4234	Chr02	1121373	1121373
Chr2	801699	807889	deletion	6190	Chr02	1121376	1121376
Chr2	809033	809107	deletion	74	Chr02	1122505	1122505
Chr2	809111	809447	deletion	336	Chr02	1122509	1122509
Chr2	819832	819832	insertion	5165	Chr02	1132950	1138115
Chr2	820693	820693	insertion	81	Chr02	1138978	1139059
Chr2	832660	832720	deletion	60	Chr02	1151015	1151015
Chr2	839967	839967	insertion	607	Chr02	1158201	1158808
Chr2	840204	840204	insertion	66	Chr02	1159029	1159095
Chr2	840272	840272	insertion	87	Chr02	1159125	1159212
Chr2	840341	840341	insertion	62	Chr02	1159323	1159385
Chr2	840364	840414	deletion	50	Chr02	1159408	1159408
Chr2	840488	840488	insertion	93	Chr02	1159467	1159560
Chr2	842811	842811	insertion	109	Chr02	1161981	1162090
Chr2	877483	877580	deletion	97	Chr02	1196604	1196604
Chr2	878224	878334	deletion	110	Chr02	1197265	1197265
Chr2	882241	882392	deletion	151	Chr02	1201193	1201193
Chr2	884496	884496	insertion	4878	Chr02	1203372	1208250
Chr2	884947	885313	deletion	366	Chr02	1208650	1208650
Chr2	887464	887464	insertion	79	Chr02	1210784	1210863
Chr2	887750	887811	deletion	61	Chr02	1211148	1211148
Chr2	890869	890869	insertion	317	Chr02	1214241	1214558
Chr2	890877	890877	insertion	121	Chr02	1214567	1214688
Chr2	898263	898382	deletion	119	Chr02	1222083	1222083
Chr2	899021	899021	insertion	195	Chr02	1222686	1222881
Chr2	899230	899230	insertion	196	Chr02	1223090	1223286
Chr2	900269	900468	deletion	199	Chr02	1224308	1224308
Chr2	907100	907100	insertion	4337	Chr02	1230949	1235286
Chr2	917272	917644	deletion	372	Chr02	1245429	1245429
Chr2	931397	932597	deletion	1200	Chr02	1259156	1259156
Chr2	932779	932779	insertion	194	Chr02	1259334	1259528
Chr2	933305	933305	insertion	55	Chr02	1260052	1260107
Chr2	955411	955411	insertion	5001	Chr02	1282219	1287220
Chr2	960118	960196	deletion	78	Chr02	1291912	1291912
Chr2	960276	960276	insertion	78	Chr02	1291992	1292070
Chr2	974040	974214	deletion	174	Chr02	1305784	1305784
Chr2	984483	984483	insertion	6444	Chr02	1316008	1322452
Chr2	984909	984909	insertion	66	Chr02	1322881	1322947
Chr2	984917	984917	insertion	197	Chr02	1322955	1323152
Chr2	990977	991044	deletion	67	Chr02	1329209	1329209
Chr2	991858	991858	insertion	294	Chr02	1330033	1330327
Chr2	997289	997289	insertion	133	Chr02	1335825	1335958
Chr2	997749	1003576	deletion	5827	Chr02	1336415	1336415
Chr2	1025457	1025457	insertion	12402	Chr02	1358150	1370552
Chr2	1027185	1027537	deletion	352	Chr02	1372274	1372274
Chr2	1028465	1028547	deletion	82	Chr02	1373183	1373183
Chr2	1028563	1028563	insertion	82	Chr02	1373199	1373281
Chr2	1028722	1028722	insertion	140	Chr02	1373440	1373580
Chr2	1029769	1029769	insertion	187	Chr02	1374621	1374808
Chr2	1030365	1030365	insertion	927	Chr02	1375404	1376331
Chr2	1036496	1038658	deletion	2162	Chr02	1382385	1382385
Chr2	1039265	1039265	insertion	60	Chr02	1382987	1383047
Chr2	1043217	1043695	deletion	478	Chr02	1386868	1386868
Chr2	1043707	1043918	deletion	211	Chr02	1386879	1386879
Chr2	1045272	1045408	deletion	136	Chr02	1388235	1388235
Chr2	1054677	1054677	insertion	73	Chr02	1397397	1397470
Chr2	1081636	1081636	insertion	65	Chr02	1424482	1424547
Chr2	1081869	1081924	deletion	55	Chr02	1424776	1424776
Chr2	1082591	1082591	insertion	105	Chr02	1425449	1425554
Chr2	1085574	1085574	insertion	91	Chr02	1428535	1428626
Chr2	1087637	1087718	deletion	81	Chr02	1430708	1430708
Chr2	1096211	1096319	deletion	108	Chr02	1439131	1439131
Chr2	1106041	1110798	deletion	4757	Chr02	1448800	1448800
Chr2	1114849	1114917	deletion	68	Chr02	1452866	1452866
Chr2	1116191	1116191	insertion	1811	Chr02	1454121	1455932
Chr2	1123430	1123525	deletion	95	Chr02	1463114	1463114
Chr2	1131090	1131199	deletion	109	Chr02	1470596	1470596
Chr2	1131437	1131506	deletion	69	Chr02	1470856	1470856
Chr2	1131536	1131607	deletion	71	Chr02	1470865	1470865
Chr2	1131666	1131736	deletion	70	Chr02	1470943	1470943
Chr2	1131821	1133575	deletion	1754	Chr02	1470978	1470978
Chr2	1144231	1144231	insertion	6232	Chr02	1481611	1487843
Chr2	1146907	1146907	insertion	87	Chr02	1490510	1490597
Chr2	1158079	1158079	insertion	1288	Chr02	1501747	1503035
Chr2	1160503	1160503	insertion	2938	Chr02	1505422	1508360
Chr2	1161493	1161569	deletion	76	Chr02	1509323	1509323
Chr2	1170097	1170624	deletion	527	Chr02	1517821	1517821
Chr2	1179343	1179402	deletion	59	Chr02	1526523	1526523
Chr2	1179461	1179461	insertion	59	Chr02	1526582	1526641
Chr2	1208585	1208637	deletion	52	Chr02	1555717	1555717
Chr2	1216512	1216581	deletion	69	Chr02	1563594	1563594
Chr2	1216614	1216614	insertion	54	Chr02	1563627	1563681
Chr2	1221124	1221203	deletion	79	Chr02	1568193	1568193
Chr2	1229539	1229539	insertion	16531	Chr02	1576441	1592972
Chr2	1229612	1229612	insertion	264	Chr02	1593045	1593309
Chr2	1229634	1229634	insertion	8211	Chr02	1593331	1601542
Chr2	1229649	1229649	insertion	10365	Chr02	1601557	1611922
Chr2	1229697	1229697	insertion	2210	Chr02	1611970	1614180
Chr2	1229860	1229860	insertion	3438	Chr02	1614343	1617781
Chr2	1231632	1231687	deletion	55	Chr02	1619511	1619511
Chr2	1231756	1234072	deletion	2316	Chr02	1619537	1619537
Chr2	1234877	1235475	deletion	598	Chr02	1620316	1620316
Chr2	1235999	1236218	deletion	219	Chr02	1620796	1620796
Chr2	1237891	1237956	deletion	65	Chr02	1622399	1622399
Chr2	1237991	1238044	deletion	53	Chr02	1622460	1622460
Chr2	1238073	1242018	deletion	3945	Chr02	1622500	1622500
Chr2	1242037	1242097	deletion	60	Chr02	1622511	1622511
Chr2	1242170	1242245	deletion	75	Chr02	1622549	1622549
Chr2	1242287	1244491	deletion	2204	Chr02	1622598	1622598
Chr2	1248135	1248646	deletion	511	Chr02	1626216	1626216
Chr2	1248848	1248848	insertion	86	Chr02	1626417	1626503
Chr2	1248854	1248854	insertion	64	Chr02	1626509	1626573
Chr2	1248861	1248946	deletion	85	Chr02	1626581	1626581
Chr2	1249028	1249226	deletion	198	Chr02	1626663	1626663
Chr2	1249747	1249802	deletion	55	Chr02	1627187	1627187
Chr2	1250166	1250166	insertion	498	Chr02	1627551	1628049
Chr2	1253652	1253715	deletion	63	Chr02	1631420	1631420
Chr2	1254526	1254883	deletion	357	Chr02	1632231	1632231
Chr2	1255530	1255706	deletion	176	Chr02	1632865	1632865
Chr2	1255749	1255749	insertion	261	Chr02	1632906	1633167
Chr2	1255756	1255756	insertion	153	Chr02	1633174	1633327
Chr2	1256097	1256238	deletion	141	Chr02	1633686	1633686
Chr2	1256286	1256286	insertion	209	Chr02	1633730	1633939
Chr2	1256433	1256433	insertion	149	Chr02	1634085	1634234
Chr2	1256437	1256437	insertion	452	Chr02	1634238	1634690
Chr2	1256460	1256460	insertion	89	Chr02	1634754	1634843
Chr2	1256524	1256524	insertion	268	Chr02	1634954	1635222
Chr2	1256534	1256534	insertion	243	Chr02	1635233	1635476
Chr2	1256654	1256736	deletion	82	Chr02	1635585	1635585
Chr2	1257382	1257610	deletion	228	Chr02	1636214	1636214
Chr2	1257794	1257844	deletion	50	Chr02	1636401	1636401
Chr2	1257854	1258481	deletion	627	Chr02	1636410	1636410
Chr2	1258580	1258580	insertion	236	Chr02	1636507	1636743
Chr2	1259757	1259813	deletion	56	Chr02	1637896	1637896
Chr2	1259856	1260126	deletion	270	Chr02	1637913	1637913
Chr2	1260406	1260492	deletion	86	Chr02	1638253	1638253
Chr2	1260589	1260589	insertion	90	Chr02	1638319	1638409
Chr2	1260919	1260919	insertion	121	Chr02	1638774	1638895
Chr2	1260923	1260923	insertion	137	Chr02	1638899	1639036
Chr2	1265610	1265610	insertion	4907	Chr02	1643717	1648624
Chr2	1265729	1265807	deletion	78	Chr02	1648738	1648738
Chr2	1265996	1266057	deletion	61	Chr02	1648926	1648926
Chr2	1266129	1266287	deletion	158	Chr02	1649002	1649002
Chr2	1266303	1266303	insertion	83	Chr02	1649019	1649102
Chr2	1266330	1266426	deletion	96	Chr02	1649130	1649130
Chr2	1266431	1267308	deletion	877	Chr02	1649135	1649135
Chr2	1267450	1278351	deletion	10901	Chr02	1649276	1649276
Chr2	1285768	1285768	insertion	305	Chr02	1656732	1657037
Chr2	1286462	1286664	deletion	202	Chr02	1657736	1657736
Chr2	1296737	1297382	deletion	645	Chr02	1667689	1667689
Chr2	1298348	1298408	deletion	60	Chr02	1668637	1668637
Chr2	1301651	1301723	deletion	72	Chr02	1671860	1671860
Chr2	1308913	1309143	deletion	230	Chr02	1679052	1679052
Chr2	1309158	1309158	insertion	247	Chr02	1679067	1679314
Chr2	1335534	1335534	insertion	69	Chr02	1705687	1705756
Chr2	1355278	1355278	insertion	314	Chr02	1725487	1725801
Chr2	1355301	1355301	insertion	58	Chr02	1725822	1725880
Chr2	1355330	1355330	insertion	386	Chr02	1725908	1726294
Chr2	1355341	1355341	insertion	62	Chr02	1726306	1726368
Chr2	1366342	1366342	insertion	84	Chr02	1737349	1737433
Chr2	1366806	1366881	deletion	75	Chr02	1737897	1737897
Chr2	1369135	1369135	insertion	138	Chr02	1740153	1740291
Chr2	1382679	1382811	deletion	132	Chr02	1753809	1753809
Chr2	1383552	1383552	insertion	2345	Chr02	1754585	1756930
Chr2	1384952	1384952	insertion	165	Chr02	1758276	1758441
Chr2	1422486	1422486	insertion	103	Chr02	1795811	1795914
Chr2	1422637	1422750	deletion	113	Chr02	1796053	1796053
Chr2	1422788	1422788	insertion	51	Chr02	1796091	1796142
Chr2	1431113	1431113	insertion	4222	Chr02	1804513	1808735
Chr2	1438257	1438353	deletion	96	Chr02	1815834	1815834
Chr2	1444654	1445747	deletion	1093	Chr02	1822141	1822141
Chr2	1453828	1455700	deletion	1872	Chr02	1830243	1830243
Chr2	1457208	1457208	insertion	104	Chr02	1831764	1831868
Chr2	1457546	1457686	deletion	140	Chr02	1832251	1832251
Chr2	1459024	1459024	insertion	1072	Chr02	1833581	1834653
Chr2	1463018	1463018	insertion	58	Chr02	1838607	1838665
Chr2	1465441	1481809	deletion	16368	Chr02	1841067	1841067
Chr2	1484621	1484621	insertion	395	Chr02	1843825	1844220
Chr2	1490092	1490092	insertion	1663	Chr02	1849704	1851367
Chr2	1493605	1493698	deletion	93	Chr02	1854825	1854825
Chr2	1493704	1494641	deletion	937	Chr02	1854831	1854831
Chr2	1496290	1496290	insertion	179	Chr02	1856464	1856643
Chr2	1499304	1500431	deletion	1127	Chr02	1859665	1859665
Chr2	1511749	1511749	insertion	66	Chr02	1870972	1871038
Chr2	1519678	1520064	deletion	386	Chr02	1878908	1878908
Chr2	1524887	1524887	insertion	523	Chr02	1883719	1884242
Chr2	1540892	1540892	insertion	1256	Chr02	1900336	1901592
Chr2	1541256	1541256	insertion	717	Chr02	1901969	1902686
Chr2	1545580	1545939	deletion	359	Chr02	1906981	1906981
Chr2	1552090	1552090	insertion	258	Chr02	1913120	1913378
Chr2	1571881	1572051	deletion	170	Chr02	1933125	1933125
Chr2	1572198	1572198	insertion	171	Chr02	1933264	1933435
Chr2	1572957	1572957	insertion	287	Chr02	1934178	1934465
Chr2	1573082	1573082	insertion	365	Chr02	1934590	1934955
Chr2	1573281	1575419	deletion	2138	Chr02	1935154	1935154
Chr2	1579134	1579134	insertion	289	Chr02	1938849	1939138
Chr2	1585962	1586024	deletion	62	Chr02	1945976	1945976
Chr2	1592681	1592736	deletion	55	Chr02	1952667	1952667
Chr2	1616476	1616476	insertion	55	Chr02	1976397	1976452
Chr2	1618733	1618733	insertion	863	Chr02	1978718	1979581
Chr2	1622581	1622581	insertion	4583	Chr02	1983466	1988049
Chr2	1623450	1623450	insertion	54	Chr02	1988884	1988938
Chr2	1633770	1635734	deletion	1964	Chr02	1999441	1999441
Chr2	1642588	1642862	deletion	274	Chr02	2006238	2006238
Chr2	1649877	1649950	deletion	73	Chr02	2013195	2013195
Chr2	1649962	1649962	insertion	112	Chr02	2013207	2013319
Chr2	1650644	1650644	insertion	90	Chr02	2014072	2014162
Chr2	1650649	1650649	insertion	431	Chr02	2014167	2014598
Chr2	1650655	1650655	insertion	215	Chr02	2014604	2014819
Chr2	1656253	1656363	deletion	110	Chr02	2020473	2020473
Chr2	1662600	1662600	insertion	679	Chr02	2026685	2027364
Chr2	1663233	1663544	deletion	311	Chr02	2028014	2028014
Chr2	1663914	1664119	deletion	205	Chr02	2028376	2028376
Chr2	1664708	1664708	insertion	641	Chr02	2028941	2029582
Chr2	1667252	1667322	deletion	70	Chr02	2032128	2032128
Chr2	1669103	1669235	deletion	132	Chr02	2033958	2033958
Chr2	1669475	1669565	deletion	90	Chr02	2034184	2034184
Chr2	1669575	1670190	deletion	615	Chr02	2034193	2034193
Chr2	1670235	1670235	insertion	127	Chr02	2034238	2034365
Chr2	1670405	1670469	deletion	64	Chr02	2034580	2034580
Chr2	1670470	1670470	insertion	130	Chr02	2034581	2034711
Chr2	1680435	1680435	insertion	84	Chr02	2044632	2044716
Chr2	1702655	1706728	deletion	4073	Chr02	2066886	2066886
Chr2	1706743	1706743	insertion	7680	Chr02	2066901	2074581
Chr2	1707400	1710763	deletion	3363	Chr02	2075240	2075240
Chr2	1712994	1713069	deletion	75	Chr02	2077476	2077476
Chr2	1713101	1713245	deletion	144	Chr02	2077502	2077502
Chr2	1713262	1718063	deletion	4801	Chr02	2077517	2077517
Chr2	1718324	1720459	deletion	2135	Chr02	2077779	2077779
Chr2	1734786	1734923	deletion	137	Chr02	2092146	2092146
Chr2	1773694	1774252	deletion	558	Chr02	2130932	2130932
Chr2	1774700	1774700	insertion	295	Chr02	2131384	2131679
Chr2	1788112	1788112	insertion	1106	Chr02	2144994	2146100
Chr2	1790242	1790585	deletion	343	Chr02	2148172	2148172
Chr2	1793999	1794211	deletion	212	Chr02	2151530	2151530
Chr2	1807508	1807508	insertion	84	Chr02	2164744	2164828
Chr2	1808621	1808621	insertion	92	Chr02	2165938	2166030
Chr2	1810470	1811802	deletion	1332	Chr02	2167900	2167900
Chr2	1813273	1813273	insertion	90	Chr02	2169404	2169494
Chr2	1816271	1822411	deletion	6140	Chr02	2172459	2172459
Chr2	1822943	1864564	deletion	41621	Chr02	2172991	2172991
Chr2	1865173	1865173	insertion	63	Chr02	2173601	2173664
Chr2	1874835	1874835	insertion	202	Chr02	2183302	2183504
Chr2	1875342	1875342	insertion	2712	Chr02	2184018	2186730
Chr2	1879537	1879537	insertion	91	Chr02	2190946	2191037
Chr2	1886520	1887479	deletion	959	Chr02	2197871	2197871
Chr2	1890369	1890866	deletion	497	Chr02	2200771	2200771
Chr2	1900578	1900578	insertion	1465	Chr02	2210469	2211934
Chr2	1905717	1905845	deletion	128	Chr02	2217053	2217053
Chr2	1914386	1914386	insertion	728	Chr02	2225553	2226281
Chr2	1930534	1930875	deletion	341	Chr02	2242447	2242447
Chr2	1937552	1937552	insertion	80	Chr02	2249096	2249176
Chr2	1943125	1943125	insertion	59	Chr02	2254760	2254819
Chr2	1945755	1945818	deletion	63	Chr02	2257436	2257436
Chr2	1971498	1971498	insertion	95	Chr02	2282895	2282990
Chr2	1975580	1975580	insertion	770	Chr02	2287052	2287822
Chr2	1976745	1976799	deletion	54	Chr02	2288985	2288985
Chr2	1984896	1985508	deletion	612	Chr02	2296981	2296981
Chr2	1986960	1986960	insertion	171	Chr02	2298437	2298608
Chr2	2006362	2006538	deletion	176	Chr02	2317854	2317854
Chr2	2009840	2009931	deletion	91	Chr02	2321152	2321152
Chr2	2010686	2010754	deletion	68	Chr02	2321911	2321911
Chr2	2010762	2011786	deletion	1024	Chr02	2321918	2321918
Chr2	2012920	2012993	deletion	73	Chr02	2323022	2323022
Chr2	2014469	2014760	deletion	291	Chr02	2324489	2324489
Chr2	2016579	2016579	insertion	61	Chr02	2326284	2326345
Chr2	2019562	2019562	insertion	61	Chr02	2329310	2329371
Chr2	2043000	2043081	deletion	81	Chr02	2352734	2352734
Chr2	2046192	2046192	insertion	119	Chr02	2355817	2355936
Chr2	2050451	2050451	insertion	54	Chr02	2360187	2360241
Chr2	2056862	2056912	deletion	50	Chr02	2366625	2366625
Chr2	2058202	2058255	deletion	53	Chr02	2367983	2367983
Chr2	2059165	2059300	deletion	135	Chr02	2368894	2368894
Chr2	2060658	2060785	deletion	127	Chr02	2370197	2370197
Chr2	2060792	2061703	deletion	911	Chr02	2370203	2370203
Chr2	2063147	2063147	insertion	214	Chr02	2371631	2371845
Chr2	2063491	2063604	deletion	113	Chr02	2372188	2372188
Chr2	2063875	2063875	insertion	445	Chr02	2372461	2372906
Chr2	2063881	2063881	insertion	603	Chr02	2372912	2373515
Chr2	2064988	2064988	insertion	35609	Chr02	2374623	2410232
Chr2	2065390	2065390	insertion	34538	Chr02	2410689	2445227
Chr2	2066811	2066861	deletion	50	Chr02	2446694	2446694
Chr2	2067084	2067084	insertion	699	Chr02	2446915	2447614
Chr2	2067952	2067952	insertion	368	Chr02	2448510	2448878
Chr2	2068001	2068001	insertion	23944	Chr02	2448927	2472871
Chr2	2069179	2069232	deletion	53	Chr02	2474037	2474037
Chr2	2069396	2069464	deletion	68	Chr02	2474117	2474117
Chr2	2069477	2069477	insertion	130	Chr02	2474130	2474260
Chr2	2069640	2069640	insertion	80	Chr02	2474397	2474477
Chr2	2069696	2069696	insertion	70	Chr02	2474579	2474649
Chr2	2069716	2069716	insertion	212	Chr02	2474672	2474884
Chr2	2069725	2069725	insertion	653	Chr02	2474895	2475548
Chr2	2069737	2069737	insertion	1163	Chr02	2475559	2476722
Chr2	2069748	2069748	insertion	1809	Chr02	2476734	2478543
Chr2	2069759	2069759	insertion	676	Chr02	2478554	2479230
Chr2	2069768	2069768	insertion	335	Chr02	2479240	2479575
Chr2	2069774	2069774	insertion	421	Chr02	2479581	2480002
Chr2	2069781	2069781	insertion	61	Chr02	2480009	2480070
Chr2	2069801	2069801	insertion	381	Chr02	2480137	2480518
Chr2	2069814	2069814	insertion	2144	Chr02	2480532	2482676
Chr2	2069822	2069822	insertion	791	Chr02	2482684	2483475
Chr2	2069829	2069829	insertion	1350	Chr02	2483482	2484832
Chr2	2069836	2069836	insertion	1599	Chr02	2484839	2486438
Chr2	2069846	2069846	insertion	173	Chr02	2486449	2486622
Chr2	2069854	2069854	insertion	377	Chr02	2486631	2487008
Chr2	2069861	2069861	insertion	639	Chr02	2487015	2487654
Chr2	2069869	2069869	insertion	627	Chr02	2487662	2488289
Chr2	2069890	2069890	insertion	1678	Chr02	2488320	2489998
Chr2	2069906	2069906	insertion	56	Chr02	2490037	2490093
Chr2	2069914	2069914	insertion	953	Chr02	2490101	2491054
Chr2	2069920	2069920	insertion	358	Chr02	2491060	2491418
Chr2	2069930	2069930	insertion	396	Chr02	2491428	2491824
Chr2	2069975	2069975	insertion	2163	Chr02	2491962	2494125
Chr2	2069985	2069985	insertion	61	Chr02	2494136	2494197
Chr2	2070251	2070251	insertion	80	Chr02	2494537	2494617
Chr2	2070259	2070259	insertion	53	Chr02	2494626	2494679
Chr2	2070405	2070405	insertion	85	Chr02	2494854	2494939
Chr2	2070607	2070607	insertion	50	Chr02	2495180	2495230
Chr2	2070635	2070635	insertion	61	Chr02	2495255	2495316
Chr2	2070641	2070746	deletion	105	Chr02	2495323	2495323
Chr2	2070859	2070859	insertion	63	Chr02	2495448	2495511
Chr2	2070901	2070984	deletion	83	Chr02	2495559	2495559
Chr2	2071167	2071167	insertion	68	Chr02	2495673	2495741
Chr2	2071244	2071244	insertion	51	Chr02	2495784	2495835
Chr2	2071287	2071287	insertion	416	Chr02	2495897	2496313
Chr2	2071299	2071299	insertion	289	Chr02	2496324	2496613
Chr2	2071308	2071308	insertion	739	Chr02	2496623	2497362
Chr2	2071334	2071334	insertion	356	Chr02	2497421	2497777
Chr2	2071512	2071512	insertion	91	Chr02	2498013	2498104
Chr2	2071521	2071521	insertion	2527	Chr02	2498114	2500641
Chr2	2071537	2071537	insertion	3990	Chr02	2500698	2504688
Chr2	19872858	19872858	insertion	116	Chr02	22164639	22164755
Chr2	19875536	19875768	deletion	232	Chr02	22167411	22167411
Chr2	19877059	19877115	deletion	56	Chr02	22168700	22168700
Chr2	19877137	19878171	deletion	1034	Chr02	22168722	22168722
Chr2	19885475	19885550	deletion	75	Chr02	22176164	22176164
Chr2	19886030	19888281	deletion	2251	Chr02	22176646	22176646
Chr2	19892225	19892225	insertion	104	Chr02	22180576	22180680
Chr2	19893804	19893804	insertion	80	Chr02	22182252	22182332
Chr2	19906793	19906793	insertion	3485	Chr02	22195267	22198752
Chr2	19907971	19908021	deletion	50	Chr02	22199913	22199913
Chr2	19909093	19909241	deletion	148	Chr02	22201010	22201010
Chr2	19912290	19912355	deletion	65	Chr02	22204146	22204146
Chr2	19921156	19921286	deletion	130	Chr02	22213031	22213031
Chr2	19921291	19921802	deletion	511	Chr02	22213036	22213036
Chr2	19926827	19926827	insertion	4801	Chr02	22217996	22222797
Chr2	19943416	19943416	insertion	2136	Chr02	22239419	22241555
Chr2	19946076	19946156	deletion	80	Chr02	22244219	22244219
Chr2	19952214	19952323	deletion	109	Chr02	22250296	22250296
Chr2	19964951	19964951	insertion	274	Chr02	22262937	22263211
Chr2	19965440	19965509	deletion	69	Chr02	22263695	22263695
Chr2	19965525	19965525	insertion	69	Chr02	22263711	22263780
Chr2	19969437	20001227	deletion	31790	Chr02	22267669	22267669
Chr2	20016166	20016166	insertion	797	Chr02	22282446	22283243
Chr2	20019278	20019469	deletion	191	Chr02	22286326	22286326
Chr2	20019474	20020666	deletion	1192	Chr02	22286331	22286331
Chr2	20021264	20022140	deletion	876	Chr02	22286930	22286930
Chr2	20022207	20022259	deletion	52	Chr02	22287013	22287013
Chr2	20024232	20026049	deletion	1817	Chr02	22288963	22288963
Chr2	20026807	20027040	deletion	233	Chr02	22289734	22289734
Chr2	20027046	20031368	deletion	4322	Chr02	22289739	22289739
Chr2	20032169	20035431	deletion	3262	Chr02	22290537	22290537
Chr2	20036291	20036291	insertion	638	Chr02	22291394	22292032
Chr2	20036309	20036309	insertion	1825	Chr02	22292051	22293876
Chr2	20036533	20039896	deletion	3363	Chr02	22294099	22294099
Chr2	20039975	20039975	insertion	57	Chr02	22294178	22294235
Chr2	20040303	20040303	insertion	740	Chr02	22294563	22295303
Chr2	20040573	20040573	insertion	171	Chr02	22295582	22295753
Chr2	20040616	20040616	insertion	180	Chr02	22295796	22295976
Chr2	20042134	20042378	deletion	244	Chr02	22297474	22297474
Chr2	20052320	20052371	deletion	51	Chr02	22307322	22307322
Chr2	20058886	20058886	insertion	344	Chr02	22313870	22314214
Chr2	20064843	20066198	deletion	1355	Chr02	22320117	22320117
Chr2	20070519	20070869	deletion	350	Chr02	22324441	22324441
Chr2	20070992	20070992	insertion	528	Chr02	22324564	22325092
Chr2	20071041	20071041	insertion	264	Chr02	22325141	22325405
Chr2	20076263	20076263	insertion	216	Chr02	22330604	22330820
Chr2	20076895	20076895	insertion	169	Chr02	22331552	22331721
Chr2	20077543	20077723	deletion	180	Chr02	22332373	22332373
Chr2	20077738	20078084	deletion	346	Chr02	22332390	22332390
Chr2	20079557	20079691	deletion	134	Chr02	22333848	22333848
Chr2	20081043	20081043	insertion	938	Chr02	22335225	22336163
Chr2	20081631	20081688	deletion	57	Chr02	22336732	22336732
Chr2	20082306	20082306	insertion	220	Chr02	22337340	22337560
Chr2	20088037	20088309	deletion	272	Chr02	22343353	22343353
Chr2	20088828	20088880	deletion	52	Chr02	22343886	22343886
Chr2	20095116	20095116	insertion	368	Chr02	22350163	22350531
Chr2	20100510	20100562	deletion	52	Chr02	22355902	22355902
Chr2	20100567	20101029	deletion	462	Chr02	22355907	22355907
Chr2	20101350	20101350	insertion	141	Chr02	22356218	22356359
Chr2	20107097	20107152	deletion	55	Chr02	22362144	22362144
Chr2	20108907	20108907	insertion	7848	Chr02	22363911	22371759
Chr2	20109850	20109850	insertion	745	Chr02	22372728	22373473
Chr2	20113549	20113604	deletion	55	Chr02	22377149	22377149
Chr2	20116872	20126244	deletion	9372	Chr02	22380405	22380405
Chr2	20132955	20132955	insertion	3014	Chr02	22387039	22390053
Chr2	20133745	20138709	deletion	4964	Chr02	22390848	22390848
Chr2	20141640	20141640	insertion	1280	Chr02	22393807	22395087
Chr2	20141875	20141959	deletion	84	Chr02	22395329	22395329
Chr2	20141980	20142066	deletion	86	Chr02	22395350	22395350
Chr2	20152075	20152075	insertion	61	Chr02	22405375	22405436
Chr2	20152119	20152795	deletion	676	Chr02	22405481	22405481
Chr2	20157913	20157974	deletion	61	Chr02	22410668	22410668
Chr2	20157979	20161978	deletion	3999	Chr02	22410673	22410673
Chr2	20161986	20162660	deletion	674	Chr02	22410681	22410681
Chr2	20162667	20162867	deletion	200	Chr02	22410687	22410687
Chr2	20164947	20164947	insertion	4779	Chr02	22412720	22417499
Chr2	20166520	20166633	deletion	113	Chr02	22419077	22419077
Chr2	20166757	20167204	deletion	447	Chr02	22419126	22419126
Chr2	20167618	20167724	deletion	106	Chr02	22419538	22419538
Chr2	20167860	20167958	deletion	98	Chr02	22419673	22419673
Chr2	20167967	20168124	deletion	157	Chr02	22419682	22419682
Chr2	20168145	20168480	deletion	335	Chr02	22419701	22419701
Chr2	20168698	20168698	insertion	765	Chr02	22419818	22420583
Chr2	20174333	20174333	insertion	133	Chr02	22426196	22426329
Chr2	20176870	20177921	deletion	1051	Chr02	22428869	22428869
Chr2	20177933	20178072	deletion	139	Chr02	22428880	22428880
Chr2	20178128	20178181	deletion	53	Chr02	22428902	22428902
Chr2	20178515	20178515	insertion	53	Chr02	22429273	22429326
Chr2	20178521	20178521	insertion	147	Chr02	22429333	22429480
Chr2	20178571	20178648	deletion	77	Chr02	22429546	22429546
Chr2	20178697	20178760	deletion	63	Chr02	22429567	22429567
Chr2	20178855	20178908	deletion	53	Chr02	22429643	22429643
Chr2	20178980	20178980	insertion	155	Chr02	22429681	22429836
Chr2	20179200	20180372	deletion	1172	Chr02	22429904	22429904
Chr2	20181988	20181988	insertion	3252	Chr02	22431523	22434775
Chr2	20184126	20184258	deletion	132	Chr02	22436910	22436910
Chr2	20187618	20190835	deletion	3217	Chr02	22440274	22440274
Chr2	20191729	20205660	deletion	13931	Chr02	22441179	22441179
Chr2	20206662	20207009	deletion	347	Chr02	22442203	22442203
Chr2	20217025	20217171	deletion	146	Chr02	22452231	22452231
Chr2	20223289	20223289	insertion	76	Chr02	22458288	22458364
Chr2	20236016	20236895	deletion	879	Chr02	22471120	22471120
Chr2	20237611	20237667	deletion	56	Chr02	22471799	22471799
Chr2	20237762	20237762	insertion	65486	Chr02	22471895	22537381
Chr2	20238161	20238161	insertion	116	Chr02	22537756	22537872
Chr2	20238175	20238175	insertion	62	Chr02	22537886	22537948
Chr2	20238353	20238353	insertion	76	Chr02	22538097	22538173
Chr2	20238380	20238380	insertion	74	Chr02	22538191	22538265
Chr2	20238386	20238449	deletion	63	Chr02	22538271	22538271
Chr2	20238583	20238583	insertion	327	Chr02	22538421	22538748
Chr2	20238587	20238587	insertion	2974	Chr02	22538752	22541726
Chr2	20238606	20238606	insertion	497	Chr02	22541745	22542242
Chr2	20238620	20238620	insertion	343	Chr02	22542258	22542601
Chr2	20238629	20238629	insertion	1129	Chr02	22542610	22543739
Chr2	20238647	20238647	insertion	153	Chr02	22543757	22543910
Chr2	20238658	20238658	insertion	188	Chr02	22543922	22544110
Chr2	20238678	20238678	insertion	730	Chr02	22544133	22544863
Chr2	20238700	20238700	insertion	70	Chr02	22544883	22544953
Chr2	20238712	20238712	insertion	243	Chr02	22544965	22545208
Chr2	20238721	20238721	insertion	604	Chr02	22545217	22545821
Chr2	20238732	20238732	insertion	319	Chr02	22545833	22546152
Chr2	20238742	20238742	insertion	554	Chr02	22546162	22546716
Chr2	20238751	20238751	insertion	1136	Chr02	22546725	22547861
Chr2	20238775	20238775	insertion	155	Chr02	22547883	22548038
Chr2	20238788	20238788	insertion	166	Chr02	22548052	22548218
Chr2	20238793	20238793	insertion	61	Chr02	22548223	22548284
Chr2	20238815	20238815	insertion	212	Chr02	22548306	22548518
Chr2	20238821	20238821	insertion	208	Chr02	22548524	22548732
Chr2	20238836	20238836	insertion	147	Chr02	22548747	22548894
Chr2	20238843	20238843	insertion	710	Chr02	22548901	22549611
Chr2	20238992	20238992	insertion	1168	Chr02	22549707	22550875
Chr2	20239000	20239000	insertion	893	Chr02	22550883	22551776
Chr2	20239005	20239005	insertion	461	Chr02	22551781	22552242
Chr2	20239014	20239014	insertion	326	Chr02	22552251	22552577
Chr2	20239023	20239023	insertion	138	Chr02	22552587	22552725
Chr2	20239036	20239036	insertion	118	Chr02	22552771	22552889
Chr2	20239046	20239046	insertion	221	Chr02	22552936	22553157
Chr2	20239068	20239068	insertion	478	Chr02	22553208	22553686
Chr2	20239073	20239073	insertion	78	Chr02	22553691	22553769
Chr2	20239080	20239080	insertion	74	Chr02	22553777	22553851
Chr2	20239085	20239085	insertion	170	Chr02	22553856	22554026
Chr2	20239105	20239105	insertion	73	Chr02	22554045	22554118
Chr2	20239111	20239111	insertion	864	Chr02	22554124	22554988
Chr2	20239117	20239117	insertion	676	Chr02	22554994	22555670
Chr2	20239132	20239132	insertion	176	Chr02	22555685	22555861
Chr2	20239139	20239139	insertion	87	Chr02	22555868	22555955
Chr2	20239150	20239150	insertion	628	Chr02	22555967	22556595
Chr2	20239162	20239162	insertion	681	Chr02	22556615	22557296
Chr2	20239205	20239205	insertion	21951	Chr02	22557319	22579270
Chr2	20239263	20239263	insertion	66	Chr02	22579328	22579394
Chr2	20239404	20239404	insertion	2454	Chr02	22579547	22582001
Chr2	20239410	20239410	insertion	9967	Chr02	22582007	22591974
Chr2	20241789	20241862	deletion	73	Chr02	22594349	22594349
Chr2	20242571	20244743	deletion	2172	Chr02	22595039	22595039
Chr2	20245003	20245096	deletion	93	Chr02	22595296	22595296
Chr2	20245568	20245568	insertion	90	Chr02	22595766	22595856
Chr2	20246511	20246648	deletion	137	Chr02	22596816	22596816
Chr2	20248008	20251256	deletion	3248	Chr02	22598124	22598124
Chr2	20253071	20253121	deletion	50	Chr02	22599918	22599918
Chr2	20253468	20259992	deletion	6524	Chr02	22600265	22600265
Chr2	20264705	20265014	deletion	309	Chr02	22605029	22605029
Chr2	20265783	20274876	deletion	9093	Chr02	22605802	22605802
Chr2	20276925	20277009	deletion	84	Chr02	22607854	22607854
Chr2	20277100	20277100	insertion	65	Chr02	22607951	22608016
Chr2	20277109	20277109	insertion	63	Chr02	22608025	22608088
Chr2	20277162	20277228	deletion	66	Chr02	22608141	22608141
Chr2	20277341	20277398	deletion	57	Chr02	22608305	22608305
Chr2	20282986	20283178	deletion	192	Chr02	22613861	22613861
Chr2	20283189	20283259	deletion	70	Chr02	22613871	22613871
Chr2	20283270	20283383	deletion	113	Chr02	22613881	22613881
Chr2	20283386	20283459	deletion	73	Chr02	22613884	22613884
Chr2	20283540	20283628	deletion	88	Chr02	22613925	22613925
Chr2	20283694	20283694	insertion	91	Chr02	22613976	22614067
Chr2	20283701	20283701	insertion	176	Chr02	22614074	22614250
Chr2	20283732	20283732	insertion	143	Chr02	22614304	22614447
Chr2	20283739	20283739	insertion	132	Chr02	22614454	22614586
Chr2	20284015	20284015	insertion	75	Chr02	22614836	22614911
Chr2	20284031	20284031	insertion	92	Chr02	22614925	22615017
Chr2	20284040	20284040	insertion	101	Chr02	22615027	22615128
Chr2	20284058	20284058	insertion	57	Chr02	22615144	22615201
Chr2	20284111	20284111	insertion	129	Chr02	22615276	22615405
Chr2	20284150	20284150	insertion	122	Chr02	22615463	22615585
Chr2	20293252	20298500	deletion	5248	Chr02	22624699	22624699
Chr2	20299033	20299836	deletion	803	Chr02	22625230	22625230
Chr2	20299907	20300156	deletion	249	Chr02	22625301	22625301
Chr2	20300506	20302897	deletion	2391	Chr02	22625651	22625651
Chr2	20305303	20305303	insertion	16868	Chr02	22628028	22644896
Chr2	20305357	20305357	insertion	1158	Chr02	22644950	22646108
Chr2	20305698	20305698	insertion	70	Chr02	22646443	22646513
Chr2	20306130	20306212	deletion	82	Chr02	22646957	22646957
Chr2	20306229	20306285	deletion	56	Chr02	22646971	22646971
Chr2	20306288	20306360	deletion	72	Chr02	22646974	22646974
Chr2	20306369	20306609	deletion	240	Chr02	22646982	22646982
Chr2	20306809	20306892	deletion	83	Chr02	22647112	22647112
Chr2	20307025	20307303	deletion	278	Chr02	22647160	22647160
Chr2	20307724	20307785	deletion	61	Chr02	22647589	22647589
Chr2	20307934	20307995	deletion	61	Chr02	22647690	22647690
Chr2	20309572	20310170	deletion	598	Chr02	22649249	22649249
Chr2	20311160	20311160	insertion	5344	Chr02	22650239	22655583
Chr2	20311943	20318850	deletion	6907	Chr02	22656422	22656422
Chr2	20318857	20322058	deletion	3201	Chr02	22656429	22656429
Chr2	20322077	20323146	deletion	1069	Chr02	22656451	22656451
Chr2	20323556	20323556	insertion	80	Chr02	22656854	22656934
Chr2	20323618	20323697	deletion	79	Chr02	22656983	22656983
Chr2	20323708	20323800	deletion	92	Chr02	22656996	22656996
Chr2	20323838	20323890	deletion	52	Chr02	22657081	22657081
Chr2	20324002	20324058	deletion	56	Chr02	22657169	22657169
Chr2	20324126	20324126	insertion	53	Chr02	22657286	22657339
Chr2	20324175	20324175	insertion	103	Chr02	22657424	22657527
Chr2	20324270	20324329	deletion	59	Chr02	22657582	22657582
Chr2	20324529	20324529	insertion	91	Chr02	22657906	22657997
Chr2	20324917	20324967	deletion	50	Chr02	22658276	22658276
Chr2	20325065	20325169	deletion	104	Chr02	22658415	22658415
Chr2	20325502	20325579	deletion	77	Chr02	22658666	22658666
Chr2	20325673	20325673	insertion	95	Chr02	22658832	22658927
Chr2	20325714	20325714	insertion	80	Chr02	22658962	22659042
Chr2	20325755	20325755	insertion	105	Chr02	22659084	22659189
Chr2	20326241	20326241	insertion	139	Chr02	22659488	22659627
Chr2	20326296	20326296	insertion	54	Chr02	22659734	22659788
Chr2	20326332	20326392	deletion	60	Chr02	22659815	22659815
Chr2	20326488	20326632	deletion	144	Chr02	22659903	22659903
Chr2	20326653	20326703	deletion	50	Chr02	22659924	22659924
Chr2	20326853	20326853	insertion	59	Chr02	22660035	22660094
Chr2	20327302	20327444	deletion	142	Chr02	22660678	22660678
Chr2	20327464	20327527	deletion	63	Chr02	22660695	22660695
Chr2	20327540	20327617	deletion	77	Chr02	22660709	22660709
Chr2	20327708	20327708	insertion	60	Chr02	22660803	22660863
Chr2	20327892	20327892	insertion	152	Chr02	22661015	22661167
Chr2	20327964	20327964	insertion	119	Chr02	22661245	22661364
Chr2	20328147	20328228	deletion	81	Chr02	22661589	22661589
Chr2	20328236	20328299	deletion	63	Chr02	22661597	22661597
Chr2	20328373	20328373	insertion	86	Chr02	22661689	22661775
Chr2	20328566	20328625	deletion	59	Chr02	22661902	22661902
Chr2	20328682	20328682	insertion	135	Chr02	22661924	22662059
Chr2	20328899	20328899	insertion	113	Chr02	22662278	22662391
Chr2	20329002	20329070	deletion	68	Chr02	22662549	22662549
Chr2	20329093	20329148	deletion	55	Chr02	22662599	22662599
Chr2	20329155	20329155	insertion	55	Chr02	22662605	22662660
Chr2	20329188	20329188	insertion	50	Chr02	22662696	22662746
Chr2	20329277	20329396	deletion	119	Chr02	22662797	22662797
Chr2	20329544	20329671	deletion	127	Chr02	22662952	22662952
Chr2	20330083	20330148	deletion	65	Chr02	22663307	22663307
Chr2	20330163	20330163	insertion	53	Chr02	22663322	22663375
Chr2	20330285	20330356	deletion	71	Chr02	22663486	22663486
Chr2	20330537	20330597	deletion	60	Chr02	22663677	22663677
Chr2	20330712	20330712	insertion	59	Chr02	22663788	22663847
Chr2	20331085	20331085	insertion	50	Chr02	22664272	22664322
Chr2	20331199	20331199	insertion	98	Chr02	22664450	22664548
Chr2	20331237	20331330	deletion	93	Chr02	22664598	22664598
Chr2	20331508	20331562	deletion	54	Chr02	22664706	22664706
Chr2	20331578	20331578	insertion	60	Chr02	22664723	22664783
Chr2	20331628	20331628	insertion	62	Chr02	22664889	22664951
Chr2	20331759	20331889	deletion	130	Chr02	22665065	22665065
Chr2	20331908	20331965	deletion	57	Chr02	22665124	22665124
Chr2	20332102	20332102	insertion	57	Chr02	22665239	22665296
Chr2	20332228	20332292	deletion	64	Chr02	22665508	22665508
Chr2	20332553	20332652	deletion	99	Chr02	22665898	22665898
Chr2	20332785	20332785	insertion	148	Chr02	22666003	22666151
Chr2	20333101	20333151	deletion	50	Chr02	22666449	22666449
Chr2	20333191	20333191	insertion	102	Chr02	22666497	22666599
Chr2	20333261	20333314	deletion	53	Chr02	22666698	22666698
Chr2	20333380	20333457	deletion	77	Chr02	22666733	22666733
Chr2	20333462	20333462	insertion	110	Chr02	22666738	22666848
Chr2	20333474	20333474	insertion	51	Chr02	22666861	22666912
Chr2	20333620	20333738	deletion	118	Chr02	22666973	22666973
Chr2	20333834	20333834	insertion	56	Chr02	22667010	22667066
Chr2	20334168	20334249	deletion	81	Chr02	22667382	22667382
Chr2	20334341	20334341	insertion	80	Chr02	22667410	22667490
Chr2	20336254	20338611	deletion	2357	Chr02	22669346	22669346
Chr2	20339075	20339075	insertion	81	Chr02	22669802	22669883
Chr2	20339108	20339108	insertion	54	Chr02	22669916	22669970
Chr2	20341284	20341418	deletion	134	Chr02	22672082	22672082
Chr2	20347066	20347066	insertion	221	Chr02	22677705	22677926
Chr2	20347392	20353024	deletion	5632	Chr02	22678252	22678252
Chr2	20353259	20353259	insertion	1600	Chr02	22678487	22680087
Chr2	20357991	20357991	insertion	476	Chr02	22684864	22685340
Chr2	20364421	20364723	deletion	302	Chr02	22691754	22691754
Chr2	20369328	20369328	insertion	390	Chr02	22696348	22696738
Chr2	20386534	20386534	insertion	2593	Chr02	22713986	22716579
Chr2	20386579	20386844	deletion	265	Chr02	22716624	22716624
Chr2	20392193	20398755	deletion	6562	Chr02	22721902	22721902
Chr2	20399955	20401283	deletion	1328	Chr02	22723116	22723116
Chr2	20403397	20403397	insertion	56	Chr02	22725196	22725252
Chr2	20404194	20404194	insertion	91	Chr02	22725993	22726084
Chr2	20415257	20415257	insertion	141	Chr02	22737174	22737315
Chr2	20415762	20415762	insertion	946	Chr02	22737820	22738766
Chr2	20419736	20419809	deletion	73	Chr02	22742702	22742702
Chr2	20423340	20423414	deletion	74	Chr02	22746243	22746243
Chr2	20426861	20426861	insertion	52	Chr02	22749760	22749812
Chr2	20431342	20431342	insertion	220	Chr02	22754350	22754570
Chr2	20437825	20437825	insertion	1783	Chr02	22761046	22762829
Chr2	20440793	20440793	insertion	2184	Chr02	22765780	22767964
Chr2	20457579	20457579	insertion	61	Chr02	22784765	22784826
Chr2	20467082	20467082	insertion	2185	Chr02	22794245	22796430
Chr2	20472891	20472942	deletion	51	Chr02	22802229	22802229
Chr2	20473311	20474942	deletion	1631	Chr02	22802495	22802495
Chr2	20474951	20475067	deletion	116	Chr02	22802504	22802504
Chr2	20475083	20475191	deletion	108	Chr02	22802542	22802542
Chr2	20475201	20475879	deletion	678	Chr02	22802552	22802552
Chr2	20475991	20475991	insertion	60	Chr02	22802621	22802681
Chr2	20476001	20476001	insertion	82	Chr02	22802691	22802773
Chr2	20476210	20476328	deletion	118	Chr02	22803031	22803031
Chr2	20476351	20476351	insertion	96	Chr02	22803058	22803154
Chr2	20477279	20477279	insertion	268	Chr02	22804174	22804442
Chr2	20477285	20477285	insertion	221	Chr02	22804448	22804669
Chr2	20477296	20477296	insertion	1572	Chr02	22804680	22806252
Chr2	20477317	20477317	insertion	196	Chr02	22806275	22806471
Chr2	20477375	20477375	insertion	105	Chr02	22806514	22806619
Chr2	20477851	20477851	insertion	56	Chr02	22807031	22807087
Chr2	20477919	20478028	deletion	109	Chr02	22807163	22807163
Chr2	20478065	20478119	deletion	54	Chr02	22807196	22807196
Chr2	20478132	20478132	insertion	77	Chr02	22807207	22807284
Chr2	20478291	20478355	deletion	64	Chr02	22807454	22807454
Chr2	20478482	20478540	deletion	58	Chr02	22807585	22807585
Chr2	20478572	20478632	deletion	60	Chr02	22807598	22807598
Chr2	20478641	20478702	deletion	61	Chr02	22807608	22807608
Chr2	20478816	20478908	deletion	92	Chr02	22807719	22807719
Chr2	20479166	20479166	insertion	114	Chr02	22807854	22807968
Chr2	20479170	20479170	insertion	145	Chr02	22807972	22808117
Chr2	20479193	20479193	insertion	71	Chr02	22808148	22808219
Chr2	20479223	20479223	insertion	121	Chr02	22808312	22808433
Chr2	20479230	20479230	insertion	54	Chr02	22808441	22808495
Chr2	20479254	20479254	insertion	59	Chr02	22808524	22808583
Chr2	20479271	20479271	insertion	179	Chr02	22808601	22808780
Chr2	20479300	20479300	insertion	153	Chr02	22808809	22808962
Chr2	20479312	20479312	insertion	167	Chr02	22808974	22809141
Chr2	20479340	20479340	insertion	121	Chr02	22809169	22809290
Chr2	20479351	20479351	insertion	276	Chr02	22809301	22809577
Chr2	20479363	20479363	insertion	187	Chr02	22809589	22809776
Chr2	20479367	20479367	insertion	93	Chr02	22809780	22809873
Chr2	20479375	20479375	insertion	149	Chr02	22809881	22810030
Chr2	20479382	20479382	insertion	87	Chr02	22810036	22810123
Chr2	20479405	20479405	insertion	60	Chr02	22810141	22810201
Chr2	20479416	20479416	insertion	369	Chr02	22810211	22810580
Chr2	20479444	20479444	insertion	166	Chr02	22810609	22810775
Chr2	20479499	20479499	insertion	63	Chr02	22810832	22810895
Chr2	20479553	20479612	deletion	59	Chr02	22810948	22810948
Chr2	20479764	20479905	deletion	141	Chr02	22811086	22811086
Chr2	20480071	20480071	insertion	50	Chr02	22811236	22811286
Chr2	20480257	20480364	deletion	107	Chr02	22811451	22811451
Chr2	20480385	20480385	insertion	473	Chr02	22811469	22811942
Chr2	20480409	20480409	insertion	719	Chr02	22811990	22812709
Chr2	20480416	20480416	insertion	230	Chr02	22812717	22812947
Chr2	20480438	20480438	insertion	58	Chr02	22812982	22813040
Chr2	20480484	20480484	insertion	59	Chr02	22813077	22813136
Chr2	20480711	20480762	deletion	51	Chr02	22813389	22813389
Chr2	20480959	20481009	deletion	50	Chr02	22813552	22813552
Chr2	20481013	20481069	deletion	56	Chr02	22813556	22813556
Chr2	20481145	20481145	insertion	72	Chr02	22813649	22813721
Chr2	20481184	20481184	insertion	50	Chr02	22813767	22813817
Chr2	20481201	20481201	insertion	63	Chr02	22813836	22813899
Chr2	20481216	20481216	insertion	51	Chr02	22813913	22813964
Chr2	20481618	20481618	insertion	73	Chr02	22814352	22814425
Chr2	20481742	20481742	insertion	67	Chr02	22814519	22814586
Chr2	20481824	20481824	insertion	84	Chr02	22814664	22814748
Chr2	20481994	20481994	insertion	142	Chr02	22814953	22815095
Chr2	20482073	20482073	insertion	63	Chr02	22815206	22815269
Chr2	20482136	20482136	insertion	67	Chr02	22815376	22815443
Chr2	20482520	20482610	deletion	90	Chr02	22815776	22815776
Chr2	20482655	20482747	deletion	92	Chr02	22815842	22815842
Chr2	20482817	20484788	deletion	1971	Chr02	22815864	22815864
Chr2	20484821	20484939	deletion	118	Chr02	22815880	22815880
Chr2	20485442	20485442	insertion	50	Chr02	22816486	22816536
Chr2	20487598	20487872	deletion	274	Chr02	22818666	22818666
Chr2	20488780	20488837	deletion	57	Chr02	22819582	22819582
Chr2	20500013	20500013	insertion	170	Chr02	22830760	22830930
Chr2	20500106	20500197	deletion	91	Chr02	22831023	22831023
Chr2	20500577	20500649	deletion	72	Chr02	22831402	22831402
Chr2	20511095	20511095	insertion	644	Chr02	22842006	22842650
Chr2	20523894	20523894	insertion	2277	Chr02	22855499	22857776
Chr2	20525133	20526132	deletion	999	Chr02	22859004	22859004
Chr2	20528057	20528109	deletion	52	Chr02	22860930	22860930
Chr2	20542803	20542857	deletion	54	Chr02	22875685	22875685
Chr2	20550968	20550968	insertion	99	Chr02	22883786	22883885
Chr2	20554543	20554595	deletion	52	Chr02	22887463	22887463
Chr2	20554622	20554694	deletion	72	Chr02	22887490	22887490
Chr2	20557929	20557929	insertion	3420	Chr02	22890708	22894128
Chr2	20558332	20558332	insertion	2170	Chr02	22894555	22896725
Chr2	20561291	20561291	insertion	414	Chr02	22899671	22900085
Chr2	20565187	20565393	deletion	206	Chr02	22904011	22904011
Chr2	20565399	20565489	deletion	90	Chr02	22904017	22904017
Chr2	20565721	20565721	insertion	32887	Chr02	22904246	22937133
Chr2	20567830	20567885	deletion	55	Chr02	22939229	22939229
Chr2	20567888	20567939	deletion	51	Chr02	22939232	22939232
Chr2	20567944	20569044	deletion	1100	Chr02	22939237	22939237
Chr2	20570265	20570323	deletion	58	Chr02	22940458	22940458
Chr2	20570329	20572526	deletion	2197	Chr02	22940463	22940463
Chr2	20575827	20575827	insertion	383	Chr02	22943823	22944206
Chr2	20578403	20579830	deletion	1427	Chr02	22946762	22946762
Chr2	20580861	20580861	insertion	124	Chr02	22947795	22947919
Chr2	20580909	20580909	insertion	80	Chr02	22947982	22948062
Chr2	20580989	20580989	insertion	94	Chr02	22948165	22948259
Chr2	20581003	20581003	insertion	205	Chr02	22948273	22948478
Chr2	20581017	20581017	insertion	404	Chr02	22948494	22948898
Chr2	20581026	20581026	insertion	211	Chr02	22948908	22949119
Chr2	20581038	20581038	insertion	98	Chr02	22949132	22949230
Chr2	20581209	20581306	deletion	97	Chr02	22949417	22949417
Chr2	20581326	20581326	insertion	78	Chr02	22949437	22949515
Chr2	20581352	20581352	insertion	64	Chr02	22949538	22949602
Chr2	20581460	20581460	insertion	114	Chr02	22949742	22949856
Chr2	20581474	20581529	deletion	55	Chr02	22949870	22949870
Chr2	20581637	20581637	insertion	98	Chr02	22949980	22950078
Chr2	20581682	20581737	deletion	55	Chr02	22950126	22950126
Chr2	20581848	20581848	insertion	76	Chr02	22950229	22950305
Chr2	20581854	20581854	insertion	96	Chr02	22950311	22950407
Chr2	20582002	20582061	deletion	59	Chr02	22950648	22950648
Chr2	20582065	20582065	insertion	57	Chr02	22950652	22950709
Chr2	20582528	20582528	insertion	52	Chr02	22951126	22951178
Chr2	20582882	20582882	insertion	116	Chr02	22951554	22951670
Chr2	20582937	20582937	insertion	95	Chr02	22951751	22951846
Chr2	20583033	20583123	deletion	90	Chr02	22951944	22951944
Chr2	20583219	20583219	insertion	63	Chr02	22952072	22952135
Chr2	20583669	20583669	insertion	88	Chr02	22952478	22952566
Chr2	20583945	20584008	deletion	63	Chr02	22952745	22952745
Chr2	20584190	20584190	insertion	125	Chr02	22952848	22952973
Chr2	20584214	20584214	insertion	97	Chr02	22952996	22953093
Chr2	20584372	20584372	insertion	176	Chr02	22953278	22953454
Chr2	20584379	20584379	insertion	72	Chr02	22953461	22953533
Chr2	20584436	20584436	insertion	104	Chr02	22953628	22953732
Chr2	20584508	20584508	insertion	51	Chr02	22953876	22953927
Chr2	20584528	20584528	insertion	75	Chr02	22953983	22954058
Chr2	20584623	20584623	insertion	60	Chr02	22954195	22954255
Chr2	20584657	20584724	deletion	67	Chr02	22954301	22954301
Chr2	20584742	20584801	deletion	59	Chr02	22954319	22954319
Chr2	20584807	20584869	deletion	62	Chr02	22954325	22954325
Chr2	20584939	20584939	insertion	85	Chr02	22954420	22954505
Chr2	20584982	20585036	deletion	54	Chr02	22954567	22954567
Chr2	20585153	20585153	insertion	118	Chr02	22954607	22954725
Chr2	20585331	20585458	deletion	127	Chr02	22954865	22954865
Chr2	20585506	20585558	deletion	52	Chr02	22954896	22954896
Chr2	20585571	20585571	insertion	51	Chr02	22954910	22954961
Chr2	20585806	20588677	deletion	2871	Chr02	22955157	22955157
Chr2	20588783	20588783	insertion	100	Chr02	22955239	22955339
Chr2	20588988	20588988	insertion	100	Chr02	22955561	22955661
Chr2	20589210	20589261	deletion	51	Chr02	22955793	22955793
Chr2	20589508	20589637	deletion	129	Chr02	22955929	22955929
Chr2	20589685	20589771	deletion	86	Chr02	22956000	22956000
Chr2	20589781	20591435	deletion	1654	Chr02	22956009	22956009
Chr2	20592680	20593316	deletion	636	Chr02	22957259	22957259
Chr2	20598986	20599064	deletion	78	Chr02	22962910	22962910
Chr2	20599201	20599327	deletion	126	Chr02	22963085	22963085
Chr2	20599653	20625676	deletion	26023	Chr02	22963345	22963345
Chr2	20625683	20625683	insertion	50	Chr02	22963352	22963402
Chr2	20625741	20625741	insertion	56	Chr02	22963452	22963508
Chr2	20625899	20625899	insertion	59	Chr02	22963682	22963741
Chr2	20626058	20626197	deletion	139	Chr02	22963825	22963825
Chr2	20626322	20631765	deletion	5443	Chr02	22963902	22963902
Chr2	20634598	20639001	deletion	4403	Chr02	22966728	22966728
Chr2	20641067	20641067	insertion	81	Chr02	22968785	22968866
Chr2	20643459	20643459	insertion	3221	Chr02	22971250	22974471
Chr2	20649571	20649571	insertion	3673	Chr02	22980601	22984274
Chr2	20650028	20654951	deletion	4923	Chr02	22984712	22984712
Chr2	20655425	20660226	deletion	4801	Chr02	22985184	22985184
Chr2	20663184	20663184	insertion	75	Chr02	22988104	22988179
Chr2	20664201	20664201	insertion	342	Chr02	22989195	22989537
Chr2	20670768	20670853	deletion	85	Chr02	22996023	22996023
Chr2	20677251	20677369	deletion	118	Chr02	23002384	23002384
Chr2	20677882	20677934	deletion	52	Chr02	23002909	23002909
Chr2	20677937	20677989	deletion	52	Chr02	23002912	23002912
Chr2	20678120	20678221	deletion	101	Chr02	23003043	23003043
Chr2	20684019	20684070	deletion	51	Chr02	23008838	23008838
Chr2	20686550	20686745	deletion	195	Chr02	23011350	23011350
Chr2	20687902	20687902	insertion	52	Chr02	23012512	23012564
Chr2	20688578	20688578	insertion	868	Chr02	23013220	23014088
Chr2	20690054	20690054	insertion	67	Chr02	23015601	23015668
Chr2	20692641	20692641	insertion	2585	Chr02	23018248	23020833
Chr2	20693937	20693937	insertion	54	Chr02	23022147	23022201
Chr2	20707982	20708665	deletion	683	Chr02	23036220	23036220
Chr2	20711008	20711008	insertion	51	Chr02	23038553	23038604
Chr2	20713605	20713605	insertion	2462	Chr02	23041210	23043672
Chr2	20713610	20713610	insertion	4821	Chr02	23043677	23048498
Chr2	20714595	20714742	deletion	147	Chr02	23049499	23049499
Chr2	20720554	20720756	deletion	202	Chr02	23055329	23055329
Chr2	20721185	20721185	insertion	28254	Chr02	23055766	23084020
Chr2	20721545	20723383	deletion	1838	Chr02	23084380	23084380
Chr2	20727434	20727434	insertion	264	Chr02	23088488	23088752
Chr2	20731668	20731668	insertion	85	Chr02	23093064	23093149
Chr2	20731760	20731845	deletion	85	Chr02	23093241	23093241
Chr2	20737937	20738467	deletion	530	Chr02	23099250	23099250
Chr2	20738474	20741774	deletion	3300	Chr02	23099257	23099257
Chr2	20742276	20742480	deletion	204	Chr02	23099764	23099764
Chr2	20744544	20744544	insertion	112	Chr02	23101798	23101910
Chr2	20749464	20749464	insertion	1009	Chr02	23106798	23107807
Chr2	20751188	20751188	insertion	54	Chr02	23109518	23109572
Chr2	20756037	20765469	deletion	9432	Chr02	23114380	23114380
Chr2	20765877	20765877	insertion	50	Chr02	23114792	23114842
Chr2	20768451	20768451	insertion	61	Chr02	23117401	23117462
Chr2	20770355	20770355	insertion	574	Chr02	23119362	23119936
Chr2	20772984	20772984	insertion	122	Chr02	23122560	23122682
Chr2	20774690	20784210	deletion	9520	Chr02	23124387	23124387
Chr2	20785883	20785883	insertion	7624	Chr02	23126108	23133732
Chr2	20786521	20786575	deletion	54	Chr02	23134369	23134369
Chr2	20792630	20792683	deletion	53	Chr02	23140375	23140375
Chr2	20798052	20798052	insertion	202	Chr02	23145747	23145949
Chr2	20798246	20798246	insertion	2351	Chr02	23146141	23148492
Chr2	20799414	20799464	deletion	50	Chr02	23149660	23149660
Chr2	20801098	20801152	deletion	54	Chr02	23151295	23151295
Chr2	20801247	20801306	deletion	59	Chr02	23151390	23151390
Chr2	20807489	20807540	deletion	51	Chr02	23157501	23157501
Chr2	20807544	20807618	deletion	74	Chr02	23157505	23157505
Chr2	20807718	20807776	deletion	58	Chr02	23157645	23157645
Chr2	20807794	20807794	insertion	64	Chr02	23157664	23157728
Chr2	20807821	20807941	deletion	120	Chr02	23157755	23157755
Chr2	20808047	20808110	deletion	63	Chr02	23157800	23157800
Chr2	20808117	20808354	deletion	237	Chr02	23157806	23157806
Chr2	20808400	20808456	deletion	56	Chr02	23157828	23157828
Chr2	20809023	20809073	deletion	50	Chr02	23158417	23158417
Chr2	20809139	20809139	insertion	91	Chr02	23158460	23158551
Chr2	20809217	20809271	deletion	54	Chr02	23158711	23158711
Chr2	20809373	20809373	insertion	53	Chr02	23158813	23158866
Chr2	20809501	20809501	insertion	74	Chr02	23159041	23159115
Chr2	20809708	20809761	deletion	53	Chr02	23159346	23159346
Chr2	20809837	20809837	insertion	84	Chr02	23159445	23159529
Chr2	20809849	20809849	insertion	58	Chr02	23159542	23159600
Chr2	20810369	20810566	deletion	197	Chr02	23160163	23160163
Chr2	20810635	20811474	deletion	839	Chr02	23160236	23160236
Chr2	20811485	20811546	deletion	61	Chr02	23160247	23160247
Chr2	20811695	20811695	insertion	50	Chr02	23160312	23160362
Chr2	20811723	20811787	deletion	64	Chr02	23160389	23160389
Chr2	20811859	20811942	deletion	83	Chr02	23160452	23160452
Chr2	20812151	20812151	insertion	72	Chr02	23160621	23160693
Chr2	20812331	20812331	insertion	105	Chr02	23160915	23161020
Chr2	20812526	20812526	insertion	87	Chr02	23161186	23161273
Chr2	20812536	20812536	insertion	66	Chr02	23161283	23161349
Chr2	20812709	20812819	deletion	110	Chr02	23161396	23161396
Chr2	20812971	20813858	deletion	887	Chr02	23161490	23161490
Chr2	20814724	20822160	deletion	7436	Chr02	23162347	23162347
Chr2	20822251	20822251	insertion	65	Chr02	23162438	23162503
Chr2	20830176	20830176	insertion	54	Chr02	23170419	23170473
Chr2	20840373	20840373	insertion	148	Chr02	23180584	23180732
Chr2	20840557	20840613	deletion	56	Chr02	23180908	23180908
Chr2	20844157	20844462	deletion	305	Chr02	23184530	23184530
Chr2	20845251	20845335	deletion	84	Chr02	23185330	23185330
Chr2	20846819	20847371	deletion	552	Chr02	23186798	23186798
Chr2	20848190	20848190	insertion	74	Chr02	23187639	23187713
Chr2	20852240	20852240	insertion	240	Chr02	23191735	23191975
Chr2	20852409	20852409	insertion	60	Chr02	23192156	23192216
Chr2	20888603	20888603	insertion	18822	Chr02	23228444	23247266
Chr2	20895120	20895120	insertion	66	Chr02	23253821	23253887
Chr2	20915940	20915940	insertion	289	Chr02	23274693	23274982
Chr2	20930122	20930122	insertion	1733	Chr02	23289111	23290844
Chr2	20940516	20940516	insertion	314	Chr02	23301232	23301546
Chr2	20941273	20943501	deletion	2228	Chr02	23302305	23302305
Chr2	20944070	20944274	deletion	204	Chr02	23302877	23302877
Chr2	20944287	20944724	deletion	437	Chr02	23302888	23302888
Chr2	20945086	20945086	insertion	963	Chr02	23303258	23304221
Chr2	20945091	20945091	insertion	2234	Chr02	23304226	23306460
Chr2	20946225	20946225	insertion	129	Chr02	23307594	23307723
Chr2	20951427	20951515	deletion	88	Chr02	23312978	23312978
Chr2	20953048	20955424	deletion	2376	Chr02	23314494	23314494
Chr2	20958306	20958306	insertion	143	Chr02	23317346	23317489
Chr2	20958309	20958309	insertion	143	Chr02	23317492	23317635
Chr2	20958315	20958315	insertion	223	Chr02	23317641	23317864
Chr2	20967205	20967205	insertion	91	Chr02	23326708	23326799
Chr2	20970441	20975628	deletion	5187	Chr02	23329997	23329997
Chr2	20977652	20977760	deletion	108	Chr02	23332019	23332019
Chr2	20982891	20983001	deletion	110	Chr02	23337202	23337202
Chr2	20984580	20984580	insertion	72	Chr02	23338769	23338841
Chr2	20989396	20989396	insertion	59	Chr02	23343671	23343730
Chr2	20996351	20996411	deletion	60	Chr02	23350633	23350633
Chr2	21010674	21010674	insertion	58	Chr02	23364820	23364878
Chr2	21014195	21014249	deletion	54	Chr02	23368387	23368387
Chr2	21014258	21014340	deletion	82	Chr02	23368395	23368395
Chr2	21022142	21023360	deletion	1218	Chr02	23376162	23376162
Chr2	21025928	21025928	insertion	93	Chr02	23378714	23378807
Chr2	21033422	21034344	deletion	922	Chr02	23386301	23386301
Chr2	21034497	21035416	deletion	919	Chr02	23386510	23386510
Chr2	21035561	21040443	deletion	4882	Chr02	23386654	23386654
Chr2	21040598	21040598	insertion	542	Chr02	23386809	23387351
Chr2	21050132	21050132	insertion	412	Chr02	23396860	23397272
Chr2	21050468	21050532	deletion	64	Chr02	23397615	23397615
Chr2	21051248	21051320	deletion	72	Chr02	23398347	23398347
Chr2	21066848	21077043	deletion	10195	Chr02	23413840	23413840
Chr2	21077969	21078060	deletion	91	Chr02	23414763	23414763
Chr2	21091557	21091720	deletion	163	Chr02	23428240	23428240
Chr2	21099687	21099687	insertion	107	Chr02	23436205	23436312
Chr2	21110582	21110769	deletion	187	Chr02	23447246	23447246
Chr2	21113993	21114085	deletion	92	Chr02	23450484	23450484
Chr2	21114152	21114152	insertion	57	Chr02	23450520	23450577
Chr2	21114177	21114177	insertion	202	Chr02	23450604	23450806
Chr2	21114189	21114189	insertion	136	Chr02	23450840	23450976
Chr2	21114201	21114201	insertion	124	Chr02	23450988	23451112
Chr2	21114446	21114446	insertion	60	Chr02	23451452	23451512
Chr2	21114453	21114453	insertion	103	Chr02	23451519	23451622
Chr2	21114468	21114468	insertion	477	Chr02	23451677	23452154
Chr2	21114506	21114506	insertion	64	Chr02	23452191	23452255
Chr2	21114548	21114548	insertion	234	Chr02	23452374	23452608
Chr2	21114555	21114555	insertion	94	Chr02	23452615	23452709
Chr2	21114559	21114559	insertion	303	Chr02	23452713	23453016
Chr2	21114566	21114566	insertion	425	Chr02	23453023	23453448
Chr2	21114582	21114582	insertion	524	Chr02	23453464	23453988
Chr2	21114612	21114612	insertion	66	Chr02	23454041	23454107
Chr2	21114628	21114628	insertion	120	Chr02	23454127	23454247
Chr2	21114635	21114635	insertion	296	Chr02	23454254	23454550
Chr2	21114640	21114640	insertion	139	Chr02	23454555	23454694
Chr2	21114656	21114656	insertion	118	Chr02	23454757	23454875
Chr2	21114681	21114681	insertion	117	Chr02	23454937	23455054
Chr2	21115258	21115258	insertion	928	Chr02	23455631	23456559
Chr2	21115644	21116201	deletion	557	Chr02	23456945	23456945
Chr2	21116736	21116806	deletion	70	Chr02	23457482	23457482
Chr2	21117839	21117839	insertion	5385	Chr02	23458508	23463893
Chr2	21117922	21117922	insertion	87	Chr02	23463974	23464061
Chr2	21135653	21135783	deletion	130	Chr02	23481802	23481802
Chr2	21135850	21135850	insertion	306	Chr02	23481874	23482180
Chr2	21140809	21140809	insertion	9201	Chr02	23487074	23496275
Chr2	21141240	21141240	insertion	108	Chr02	23496699	23496807
Chr2	21141455	21141455	insertion	366	Chr02	23497021	23497387
Chr2	21157213	21157213	insertion	112	Chr02	23513278	23513390
Chr2	21161589	21166708	deletion	5119	Chr02	23517769	23517769
Chr2	21168854	21168854	insertion	77	Chr02	23519878	23519955
Chr2	21170607	21170607	insertion	6644	Chr02	23521705	23528349
Chr2	21174431	21174431	insertion	135	Chr02	23532173	23532308
Chr2	21174438	21174438	insertion	133	Chr02	23532314	23532447
Chr2	21175392	21175392	insertion	2424	Chr02	23533407	23535831
Chr2	21188000	21189718	deletion	1718	Chr02	23548448	23548448
Chr2	21195362	21195429	deletion	67	Chr02	23553941	23553941
Chr2	21195435	21197920	deletion	2485	Chr02	23553947	23553947
Chr2	21197931	21198030	deletion	99	Chr02	23553957	23553957
Chr2	21198415	21199699	deletion	1284	Chr02	23554192	23554192
Chr2	21199810	21199918	deletion	108	Chr02	23554399	23554399
Chr2	21199926	21200023	deletion	97	Chr02	23554406	23554406
Chr2	21200134	21200205	deletion	71	Chr02	23554480	23554480
Chr2	21200272	21200520	deletion	248	Chr02	23554523	23554523
Chr2	21200665	21200755	deletion	90	Chr02	23554601	23554601
Chr2	21200798	21200849	deletion	51	Chr02	23554647	23554647
Chr2	21200928	21206686	deletion	5758	Chr02	23554688	23554688
Chr2	21206704	21206758	deletion	54	Chr02	23554703	23554703
Chr2	21206769	21206830	deletion	61	Chr02	23554715	23554715
Chr2	21206926	21206979	deletion	53	Chr02	23554745	23554745
Chr2	21207006	21207756	deletion	750	Chr02	23554775	23554775
Chr2	21207767	21207767	insertion	57	Chr02	23554786	23554843
Chr2	21208020	21208020	insertion	55	Chr02	23555022	23555077
Chr2	21208093	21208093	insertion	57	Chr02	23555142	23555199
Chr2	21208355	21208406	deletion	51	Chr02	23555328	23555328
Chr2	21208479	21218089	deletion	9610	Chr02	23555357	23555357
Chr2	21225060	21225060	insertion	166	Chr02	23562267	23562433
Chr2	21241696	21241696	insertion	141	Chr02	23579102	23579243
Chr2	21254110	21254110	insertion	130	Chr02	23591598	23591728
Chr2	21264521	21264521	insertion	94	Chr02	23602169	23602263
Chr2	21266840	21266840	insertion	108	Chr02	23604585	23604693
Chr2	21267252	21267380	deletion	128	Chr02	23605104	23605104
Chr2	21267445	21267788	deletion	343	Chr02	23605176	23605176
Chr2	21267860	21267989	deletion	129	Chr02	23605248	23605248
Chr2	21268136	21268136	insertion	229	Chr02	23605407	23605636
Chr2	21270645	21270645	insertion	56	Chr02	23608161	23608217
Chr2	21272210	21272360	deletion	150	Chr02	23609755	23609755
Chr2	21274960	21274960	insertion	1053	Chr02	23612372	23613425
Chr2	21276547	21276807	deletion	260	Chr02	23615015	23615015
Chr2	21277284	21277769	deletion	485	Chr02	23615420	23615420
Chr2	21278949	21283550	deletion	4601	Chr02	23616602	23616602
Chr2	21286658	21286658	insertion	153	Chr02	23619720	23619873
Chr2	21287313	21287392	deletion	79	Chr02	23620517	23620517
Chr2	21287408	21287408	insertion	81	Chr02	23620533	23620614
Chr2	21287641	21287641	insertion	1049	Chr02	23620846	23621895
Chr2	21289529	21289529	insertion	51	Chr02	23623801	23623852
Chr2	21289605	21289605	insertion	393	Chr02	23623930	23624323
Chr2	21290008	21290085	deletion	77	Chr02	23624708	23624708
Chr2	21294252	21294252	insertion	97	Chr02	23628893	23628990
Chr2	21294258	21294258	insertion	358	Chr02	23628996	23629354
Chr2	21294269	21294269	insertion	204	Chr02	23629366	23629570
Chr2	21294294	21294294	insertion	368	Chr02	23629613	23629981
Chr2	21294301	21294301	insertion	285	Chr02	23629988	23630273
Chr2	21294315	21294315	insertion	488	Chr02	23630287	23630775
Chr2	21294320	21294320	insertion	125	Chr02	23630780	23630905
Chr2	21294348	21294348	insertion	537	Chr02	23630987	23631524
Chr2	21294364	21294364	insertion	1826	Chr02	23631541	23633367
Chr2	21294378	21294378	insertion	55	Chr02	23633383	23633438
Chr2	21294384	21294384	insertion	321	Chr02	23633444	23633765
Chr2	21294389	21294389	insertion	143	Chr02	23633770	23633913
Chr2	21294397	21294397	insertion	557	Chr02	23633922	23634479
Chr2	21294407	21294407	insertion	774	Chr02	23634491	23635265
Chr2	21294416	21294416	insertion	218	Chr02	23635274	23635492
Chr2	21294421	21294421	insertion	252	Chr02	23635497	23635749
Chr2	21294427	21294427	insertion	61	Chr02	23635755	23635816
Chr2	21294436	21294436	insertion	65	Chr02	23635826	23635891
Chr2	21294461	21294461	insertion	222	Chr02	23635953	23636175
Chr2	21294475	21294475	insertion	330	Chr02	23636189	23636519
Chr2	21294499	21294499	insertion	193	Chr02	23636562	23636755
Chr2	21294513	21294513	insertion	206	Chr02	23636816	23637022
Chr2	21294521	21294521	insertion	1208	Chr02	23637029	23638237
Chr2	21294527	21294527	insertion	2433	Chr02	23638243	23640676
Chr2	21294539	21294539	insertion	377	Chr02	23640688	23641065
Chr2	21294553	21294553	insertion	694	Chr02	23641079	23641773
Chr2	21294570	21294570	insertion	201	Chr02	23641790	23641991
Chr2	21294603	21294603	insertion	480	Chr02	23642028	23642508
Chr2	21300602	21300602	insertion	2172	Chr02	23648503	23650675
Chr2	21317733	21317733	insertion	341	Chr02	23667880	23668221
Chr2	21318968	21318968	insertion	113	Chr02	23669456	23669569
Chr2	21320527	21320527	insertion	107	Chr02	23671126	23671233
Chr2	21329559	21331159	deletion	1600	Chr02	23680215	23680215
Chr2	21332940	21333003	deletion	63	Chr02	23682003	23682003
Chr2	21339513	21339513	insertion	81	Chr02	23688479	23688560
Chr2	21344831	21344884	deletion	53	Chr02	23693844	23693844
Chr2	21344894	21345018	deletion	124	Chr02	23693855	23693855
Chr2	21345022	21349887	deletion	4865	Chr02	23693859	23693859
Chr2	21356973	21364932	deletion	7959	Chr02	23700945	23700945
Chr2	21391543	21391543	insertion	95	Chr02	23727649	23727744
Chr2	21394981	21395039	deletion	58	Chr02	23731189	23731189
Chr2	21401311	21401311	insertion	1064	Chr02	23737424	23738488
Chr2	21406032	21410337	deletion	4305	Chr02	23743190	23743190
Chr2	21414492	21419432	deletion	4940	Chr02	23747364	23747364
Chr2	21426577	21426637	deletion	60	Chr02	23754531	23754531
Chr2	21426824	21426920	deletion	96	Chr02	23754712	23754712
Chr2	21434350	21434350	insertion	334	Chr02	23762243	23762577
Chr2	21434420	21434477	deletion	57	Chr02	23762647	23762647
Chr2	21437022	21437088	deletion	66	Chr02	23765199	23765199
Chr2	21441421	21441854	deletion	433	Chr02	23769526	23769526
Chr2	21445778	21445778	insertion	62	Chr02	23773377	23773439
Chr2	21446981	21446981	insertion	647	Chr02	23774607	23775254
Chr2	21452681	21474203	deletion	21522	Chr02	23780944	23780944
Chr2	21474224	21497069	deletion	22845	Chr02	23780965	23780965
Chr2	21505301	21505301	insertion	547	Chr02	23789146	23789693
Chr2	21507214	21507214	insertion	50	Chr02	23791577	23791627
Chr2	21508448	21508448	insertion	426	Chr02	23792870	23793296
Chr2	21509899	21509899	insertion	130	Chr02	23794783	23794913
Chr2	21510536	21511512	deletion	976	Chr02	23795561	23795561
Chr2	21515938	21515999	deletion	61	Chr02	23799933	23799933
Chr2	21516941	21517263	deletion	322	Chr02	23800904	23800904
Chr2	21518804	21518966	deletion	162	Chr02	23802516	23802516
Chr2	21526414	21526414	insertion	2003	Chr02	23809892	23811895
Chr2	21528781	21528781	insertion	57	Chr02	23814281	23814338
Chr2	21533282	21533341	deletion	59	Chr02	23818835	23818835
Chr2	21533385	21533385	insertion	59	Chr02	23818879	23818938
Chr2	21545206	21547366	deletion	2160	Chr02	23830754	23830754
Chr2	21547459	21547459	insertion	964	Chr02	23830847	23831811
Chr2	21551387	21551387	insertion	4473	Chr02	23835739	23840212
Chr2	21558447	21558618	deletion	171	Chr02	23847320	23847320
Chr2	21562958	21563262	deletion	304	Chr02	23851629	23851629
Chr2	21592682	21592682	insertion	66	Chr02	23880959	23881025
Chr2	21594044	21594044	insertion	85	Chr02	23882354	23882439
Chr2	21595636	21595636	insertion	185	Chr02	23884042	23884227
Chr2	21596601	21596653	deletion	52	Chr02	23885225	23885225
Chr2	21600087	21600216	deletion	129	Chr02	23888660	23888660
Chr2	21602754	21602754	insertion	125	Chr02	23891197	23891322
Chr2	21602862	21602968	deletion	106	Chr02	23891411	23891411
Chr2	21603017	21603017	insertion	125	Chr02	23891460	23891585
Chr2	21606839	21607718	deletion	879	Chr02	23895385	23895385
Chr2	21608336	21608336	insertion	158	Chr02	23896009	23896167
Chr2	21620213	21620358	deletion	145	Chr02	23908021	23908021
Chr2	21620371	21620731	deletion	360	Chr02	23908034	23908034
Chr2	21627059	21627059	insertion	132	Chr02	23914455	23914587
Chr2	21637150	21637150	insertion	1697	Chr02	23924632	23926329
Chr2	21642128	21642128	insertion	4209	Chr02	23931300	23935509
Chr2	21643464	21643464	insertion	116	Chr02	23936862	23936978
Chr2	21643991	21643991	insertion	1128	Chr02	23937517	23938645
Chr2	21655640	21655735	deletion	95	Chr02	23950355	23950355
Chr2	21655755	21655835	deletion	80	Chr02	23950375	23950375
Chr2	21655863	21655919	deletion	56	Chr02	23950403	23950403
Chr2	21655922	21664362	deletion	8440	Chr02	23950406	23950406
Chr2	21665277	21665277	insertion	134	Chr02	23951318	23951452
Chr2	21669475	21669475	insertion	59	Chr02	23955589	23955648
Chr2	21670940	21670940	insertion	2560	Chr02	23957115	23959675
Chr2	21670951	21670951	insertion	601	Chr02	23959685	23960286
Chr2	21670966	21670966	insertion	567	Chr02	23960303	23960870
Chr2	21672170	21672170	insertion	4112	Chr02	23962073	23966185
Chr2	21672188	21672188	insertion	1338	Chr02	23966203	23967541
Chr2	21672198	21672198	insertion	338	Chr02	23967551	23967889
Chr2	21672209	21672209	insertion	457	Chr02	23967900	23968357
Chr2	21672592	21672732	deletion	140	Chr02	23968739	23968739
Chr2	21672743	21672825	deletion	82	Chr02	23968751	23968751
Chr2	21672828	21673250	deletion	422	Chr02	23968754	23968754
Chr2	21674754	21674754	insertion	1757	Chr02	23970261	23972018
Chr2	21678750	21679447	deletion	697	Chr02	23976013	23976013
Chr2	21684008	21684185	deletion	177	Chr02	23980579	23980579
Chr2	21684214	21686062	deletion	1848	Chr02	23980592	23980592
Chr2	21692063	21692063	insertion	52	Chr02	23986595	23986647
Chr2	21692858	21692858	insertion	1164	Chr02	23987422	23988586
Chr2	21693717	21693717	insertion	217	Chr02	23989414	23989631
Chr2	21704180	21704180	insertion	90	Chr02	24000163	24000253
Chr2	21704236	21704319	deletion	83	Chr02	24000342	24000342
Chr2	21704398	21704398	insertion	58	Chr02	24000381	24000439
Chr2	21704458	21704458	insertion	62	Chr02	24000519	24000581
Chr2	21704486	21704578	deletion	92	Chr02	24000646	24000646
Chr2	21704629	21704712	deletion	83	Chr02	24000668	24000668
Chr2	21705187	21705254	deletion	67	Chr02	24001078	24001078
Chr2	21705476	21705476	insertion	62	Chr02	24001341	24001403
Chr2	21705650	21705966	deletion	316	Chr02	24001500	24001500
Chr2	21705972	21705972	insertion	148	Chr02	24001506	24001654
Chr2	21705992	21705992	insertion	73	Chr02	24001693	24001766
Chr2	21706005	21706005	insertion	69	Chr02	24001779	24001848
Chr2	21706022	21706022	insertion	59	Chr02	24001866	24001925
Chr2	21706058	21706112	deletion	54	Chr02	24002015	24002015
Chr2	21706153	21706153	insertion	121	Chr02	24002058	24002179
Chr2	21706212	21706292	deletion	80	Chr02	24002219	24002219
Chr2	21706326	21706326	insertion	69	Chr02	24002303	24002372
Chr2	21706349	21706349	insertion	68	Chr02	24002394	24002462
Chr2	21706785	21706785	insertion	144	Chr02	24002808	24002952
Chr2	21706799	21706799	insertion	130	Chr02	24002966	24003096
Chr2	21706824	21706824	insertion	156	Chr02	24003115	24003271
Chr2	21706832	21706832	insertion	355	Chr02	24003279	24003634
Chr2	21706848	21706848	insertion	75	Chr02	24003649	24003724
Chr2	21706864	21706864	insertion	92	Chr02	24003739	24003831
Chr2	21706876	21706876	insertion	107	Chr02	24003843	24003950
Chr2	21706883	21706883	insertion	194	Chr02	24003957	24004151
Chr2	21706890	21706890	insertion	218	Chr02	24004158	24004376
Chr2	21706895	21706895	insertion	531	Chr02	24004381	24004912
Chr2	21706904	21706904	insertion	929	Chr02	24004921	24005850
Chr2	21706918	21706918	insertion	363	Chr02	24005863	24006226
Chr2	21706938	21706938	insertion	135	Chr02	24006271	24006406
Chr2	21706945	21706945	insertion	100	Chr02	24006413	24006513
Chr2	21706962	21706962	insertion	155	Chr02	24006566	24006721
Chr2	21707024	21707024	insertion	56	Chr02	24006814	24006870
Chr2	21707035	21707035	insertion	134	Chr02	24006881	24007015
Chr2	21707051	21707051	insertion	69	Chr02	24007054	24007123
Chr2	21707077	21707077	insertion	92	Chr02	24007165	24007257
Chr2	21707122	21707122	insertion	66	Chr02	24007294	24007360
Chr2	21707232	21707232	insertion	67	Chr02	24007456	24007523
Chr2	21707309	21707309	insertion	104	Chr02	24007620	24007724
Chr2	21707666	21707722	deletion	56	Chr02	24008129	24008129
Chr2	21707770	21707833	deletion	63	Chr02	24008170	24008170
Chr2	21707947	21707947	insertion	58	Chr02	24008291	24008349
Chr2	21708153	21708232	deletion	79	Chr02	24008506	24008506
Chr2	21708248	21708785	deletion	537	Chr02	24008546	24008546
Chr2	21708796	21708796	insertion	55	Chr02	24008561	24008616
Chr2	21708803	21708803	insertion	57	Chr02	24008622	24008679
Chr2	21708877	21709071	deletion	194	Chr02	24008752	24008752
Chr2	21709105	21709105	insertion	59	Chr02	24008792	24008851
Chr2	21709112	21709112	insertion	108	Chr02	24008858	24008966
Chr2	21709130	21709212	deletion	82	Chr02	24008982	24008982
Chr2	21709220	21709290	deletion	70	Chr02	24008990	24008990
Chr2	21709364	21709364	insertion	65	Chr02	24009017	24009082
Chr2	21709402	21723378	deletion	13976	Chr02	24009089	24009089
Chr2	21723384	21723384	insertion	54	Chr02	24009095	24009149
Chr2	21723389	21723389	insertion	131	Chr02	24009154	24009285
Chr2	21723755	21723853	deletion	98	Chr02	24009520	24009520
Chr2	21724219	21724219	insertion	56	Chr02	24009993	24010049
Chr2	21724581	21724641	deletion	60	Chr02	24010402	24010402
Chr2	21724657	21724750	deletion	93	Chr02	24010431	24010431
Chr2	21724826	21727022	deletion	2196	Chr02	24010500	24010500
Chr2	21730833	21731769	deletion	936	Chr02	24014259	24014259
Chr2	21735534	21735534	insertion	59	Chr02	24018013	24018072
Chr2	21742933	21742933	insertion	76	Chr02	24025431	24025507
Chr2	21742989	21742989	insertion	91	Chr02	24025602	24025693
Chr2	21742997	21742997	insertion	215	Chr02	24025701	24025916
Chr2	21743012	21743012	insertion	88	Chr02	24025931	24026019
Chr2	21743758	21743758	insertion	3780	Chr02	24026806	24030586
Chr2	21743850	21746813	deletion	2963	Chr02	24030678	24030678
Chr2	21747919	21748564	deletion	645	Chr02	24031773	24031773
Chr2	21749350	21749350	insertion	96	Chr02	24032553	24032649
Chr2	21750255	21750255	insertion	996	Chr02	24033546	24034542
Chr2	21751381	21752510	deletion	1129	Chr02	24035656	24035656
Chr2	21752676	21753867	deletion	1191	Chr02	24035840	24035840
Chr2	21754428	21755949	deletion	1521	Chr02	24036400	24036400
Chr2	21756455	21757281	deletion	826	Chr02	24036906	24036906
Chr2	21757311	21757466	deletion	155	Chr02	24036936	24036936
Chr2	21757769	21758141	deletion	372	Chr02	24037201	24037201
Chr2	21759290	21759290	insertion	962	Chr02	24038350	24039312
Chr2	21759839	21760047	deletion	208	Chr02	24039850	24039850
Chr2	21760130	21761069	deletion	939	Chr02	24039933	24039933
Chr2	21769310	21769310	insertion	140	Chr02	24048156	24048296
Chr2	21769930	21770017	deletion	87	Chr02	24048914	24048914
Chr2	21771177	21771257	deletion	80	Chr02	24049973	24049973
Chr2	21771392	21771455	deletion	63	Chr02	24050143	24050143
Chr2	21771639	21771758	deletion	119	Chr02	24050453	24050453
Chr2	21772010	21772088	deletion	78	Chr02	24050766	24050766
Chr2	21772235	21772539	deletion	304	Chr02	24050901	24050901
Chr2	21772574	21772726	deletion	152	Chr02	24050973	24050973
Chr2	21772746	21772807	deletion	61	Chr02	24050991	24050991
Chr2	21772824	21773013	deletion	189	Chr02	24051005	24051005
Chr2	21773052	21773052	insertion	118	Chr02	24051054	24051172
Chr2	21773066	21773066	insertion	113	Chr02	24051186	24051299
Chr2	21773087	21773087	insertion	177	Chr02	24051370	24051547
Chr2	21775363	21775363	insertion	385	Chr02	24053838	24054223
Chr2	21776862	21776862	insertion	6363	Chr02	24055715	24062078
Chr2	21778749	21778808	deletion	59	Chr02	24063894	24063894
Chr2	21778844	21778844	insertion	104	Chr02	24063930	24064034
Chr2	21778931	21778931	insertion	73	Chr02	24064139	24064212
Chr2	21778951	21779089	deletion	138	Chr02	24064254	24064254
Chr2	21779174	21779246	deletion	72	Chr02	24064321	24064321
Chr2	21779322	21779612	deletion	290	Chr02	24064352	24064352
Chr2	21779765	21779765	insertion	81	Chr02	24064471	24064552
Chr2	21779915	21779915	insertion	86	Chr02	24064729	24064815
Chr2	21780197	21780255	deletion	58	Chr02	24065060	24065060
Chr2	21787020	21787020	insertion	655	Chr02	24071822	24072477
Chr2	21794168	21794168	insertion	79	Chr02	24079588	24079667
Chr2	21795871	21798385	deletion	2514	Chr02	24081397	24081397
Chr2	21799980	21800093	deletion	113	Chr02	24083016	24083016
Chr2	21813841	21813896	deletion	55	Chr02	24096810	24096810
Chr2	21816944	21817164	deletion	220	Chr02	24099850	24099850
Chr2	21822152	21822152	insertion	10446	Chr02	24104875	24115321
Chr2	21822214	21822214	insertion	50	Chr02	24115384	24115434
Chr2	21857839	21857839	insertion	7172	Chr02	24151249	24158421
Chr2	21857849	21857849	insertion	419	Chr02	24158431	24158850
Chr2	21862347	21864335	deletion	1988	Chr02	24163370	24163370
Chr2	21864670	21864670	insertion	66	Chr02	24163705	24163771
Chr2	21866682	21866682	insertion	101	Chr02	24165799	24165900
Chr2	21866734	21866734	insertion	98	Chr02	24165935	24166033
Chr2	21866775	21866775	insertion	87	Chr02	24166105	24166192
Chr2	21866789	21866789	insertion	92	Chr02	24166205	24166297
Chr2	21866836	21866980	deletion	144	Chr02	24166366	24166366
Chr2	21867264	21867264	insertion	103	Chr02	24166628	24166731
Chr2	21867427	21867525	deletion	98	Chr02	24166906	24166906
Chr2	21867533	21867594	deletion	61	Chr02	24166914	24166914
Chr2	21867601	21867601	insertion	71	Chr02	24166921	24166992
Chr2	21867703	21867703	insertion	52	Chr02	24167042	24167094
Chr2	21867750	21867750	insertion	62	Chr02	24167242	24167304
Chr2	21867792	21867792	insertion	89	Chr02	24167378	24167467
Chr2	21867799	21867799	insertion	83	Chr02	24167475	24167558
Chr2	21867829	21867884	deletion	55	Chr02	24167625	24167625
Chr2	21868032	21868085	deletion	53	Chr02	24167800	24167800
Chr2	21868476	21868476	insertion	82	Chr02	24168295	24168377
Chr2	21868479	21868479	insertion	132	Chr02	24168380	24168512
Chr2	21868588	21868588	insertion	52	Chr02	24168684	24168736
Chr2	21868794	21868794	insertion	104	Chr02	24168885	24168989
Chr2	21868804	21868804	insertion	56	Chr02	24169011	24169067
Chr2	21868826	21868880	deletion	54	Chr02	24169087	24169087
Chr2	21869034	21869094	deletion	60	Chr02	24169291	24169291
Chr2	21869450	21869450	insertion	66	Chr02	24169616	24169682
Chr2	21869693	21869693	insertion	76	Chr02	24169923	24169999
Chr2	21869784	21869784	insertion	89	Chr02	24170177	24170266
Chr2	21869805	21869863	deletion	58	Chr02	24170286	24170286
Chr2	21870087	21870087	insertion	60	Chr02	24170518	24170578
Chr2	21870310	21870310	insertion	56	Chr02	24170736	24170792
Chr2	21870358	21870358	insertion	54	Chr02	24170913	24170967
Chr2	21870411	21870411	insertion	83	Chr02	24171032	24171115
Chr2	21870456	21870539	deletion	83	Chr02	24171132	24171132
Chr2	21870661	21870661	insertion	82	Chr02	24171244	24171326
Chr2	21870784	21870784	insertion	197	Chr02	24171494	24171691
Chr2	21870820	21870820	insertion	91	Chr02	24171748	24171839
Chr2	21870831	21870831	insertion	73	Chr02	24171852	24171925
Chr2	21870845	21870845	insertion	76	Chr02	24171939	24172015
Chr2	21870851	21870851	insertion	138	Chr02	24172021	24172159
Chr2	21870894	21870894	insertion	359	Chr02	24172235	24172594
Chr2	21870969	21870969	insertion	143	Chr02	24172694	24172837
Chr2	21871025	21871025	insertion	83	Chr02	24172910	24172993
Chr2	21871152	21871208	deletion	56	Chr02	24173149	24173149
Chr2	21871223	21871223	insertion	67	Chr02	24173164	24173231
Chr2	21871248	21871248	insertion	522	Chr02	24173256	24173778
Chr2	21871255	21871255	insertion	180	Chr02	24173786	24173966
Chr2	21871261	21871261	insertion	142	Chr02	24173973	24174115
Chr2	21871271	21871271	insertion	105	Chr02	24174126	24174231
Chr2	21871281	21871281	insertion	101	Chr02	24174242	24174343
Chr2	21871289	21871289	insertion	179	Chr02	24174351	24174530
Chr2	21871304	21871304	insertion	163	Chr02	24174547	24174710
Chr2	21871313	21871313	insertion	53	Chr02	24174719	24174772
Chr2	21871322	21871322	insertion	94	Chr02	24174781	24174875
Chr2	21871360	21871360	insertion	116	Chr02	24174944	24175060
Chr2	21875460	21875520	deletion	60	Chr02	24179183	24179183
Chr2	21875817	21875817	insertion	742	Chr02	24179480	24180222
Chr2	21877007	21877007	insertion	175	Chr02	24181514	24181689
Chr2	21877284	21877284	insertion	2133	Chr02	24182051	24184184
Chr2	21877291	21877291	insertion	12680	Chr02	24184191	24196871
Chr2	21877306	21877306	insertion	502	Chr02	24196888	24197390
Chr2	21877313	21877313	insertion	177	Chr02	24197397	24197574
Chr2	21877324	21877324	insertion	6158	Chr02	24197585	24203743
Chr2	21879383	21880408	deletion	1025	Chr02	24205798	24205798
Chr2	21881005	21881063	deletion	58	Chr02	24206432	24206432
Chr2	21881232	21881232	insertion	62	Chr02	24206534	24206596
Chr2	21881254	21881371	deletion	117	Chr02	24206660	24206660
Chr2	21881387	21881865	deletion	478	Chr02	24206674	24206674
Chr2	21881875	21881875	insertion	50	Chr02	24206684	24206734
Chr2	21881915	21881915	insertion	64	Chr02	24206806	24206870
Chr2	21882172	21882172	insertion	69	Chr02	24207160	24207229
Chr2	21882182	21882240	deletion	58	Chr02	24207238	24207238
Chr2	21882334	21882425	deletion	91	Chr02	24207381	24207381
Chr2	21882564	21882564	insertion	157	Chr02	24207533	24207690
Chr2	21882651	21882651	insertion	82	Chr02	24207776	24207858
Chr2	21883011	21883011	insertion	62	Chr02	24208367	24208429
Chr2	21883068	21883068	insertion	84	Chr02	24208472	24208556
Chr2	21883080	21883080	insertion	80	Chr02	24208583	24208663
Chr2	21883090	21883090	insertion	56	Chr02	24208673	24208729
Chr2	21883214	21883266	deletion	52	Chr02	24208966	24208966
Chr2	21883420	21883420	insertion	113	Chr02	24209107	24209220
Chr2	21883683	21883735	deletion	52	Chr02	24209540	24209540
Chr2	21883778	21883778	insertion	87	Chr02	24209578	24209665
Chr2	21883844	21883928	deletion	84	Chr02	24209737	24209737
Chr2	21884088	21884088	insertion	69	Chr02	24209926	24209995
Chr2	21884110	21884110	insertion	110	Chr02	24210059	24210169
Chr2	21884311	21884363	deletion	52	Chr02	24210420	24210420
Chr2	21884720	21884780	deletion	60	Chr02	24210689	24210689
Chr2	21884949	21885002	deletion	53	Chr02	24210871	24210871
Chr2	21885401	21885401	insertion	76	Chr02	24211375	24211451
Chr2	21885655	21885708	deletion	53	Chr02	24211632	24211632
Chr2	21885782	21885782	insertion	91	Chr02	24211697	24211788
Chr2	21885954	21886024	deletion	70	Chr02	24211995	24211995
Chr2	21886034	21886034	insertion	62	Chr02	24212003	24212065
Chr2	21886200	21886200	insertion	65	Chr02	24212390	24212455
Chr2	21886242	21886242	insertion	126	Chr02	24212522	24212648
Chr2	21886366	21886366	insertion	51	Chr02	24212864	24212915
Chr2	21886402	21886402	insertion	103	Chr02	24213012	24213115
Chr2	21886607	21886607	insertion	70	Chr02	24213312	24213382
Chr2	21886637	21886704	deletion	67	Chr02	24213441	24213441
Chr2	21886775	21886775	insertion	90	Chr02	24213543	24213633
Chr2	21886929	21887017	deletion	88	Chr02	24213850	24213850
Chr2	21887028	21887028	insertion	106	Chr02	24213861	24213967
Chr2	21887035	21887137	deletion	102	Chr02	24213975	24213975
Chr2	21887563	21887629	deletion	66	Chr02	24214365	24214365
Chr2	21887882	21887947	deletion	65	Chr02	24214554	24214554
Chr2	21888015	21888015	insertion	84	Chr02	24214624	24214708
Chr2	21888042	21888042	insertion	54	Chr02	24214738	24214792
Chr2	21888129	21888129	insertion	341	Chr02	24214982	24215323
Chr2	21888243	21888328	deletion	85	Chr02	24215419	24215419
Chr2	21888409	21888500	deletion	91	Chr02	24215452	24215452
Chr2	21888550	21888858	deletion	308	Chr02	24215484	24215484
Chr2	21888861	21888861	insertion	183	Chr02	24215487	24215670
Chr2	21888942	21888942	insertion	11074	Chr02	24215804	24226878
Chr2	21888950	21888950	insertion	5736	Chr02	24226886	24232622
Chr2	21889025	21889097	deletion	72	Chr02	24232695	24232695
Chr2	21889110	21889110	insertion	54	Chr02	24232707	24232761
Chr2	21889398	21889460	deletion	62	Chr02	24233025	24233025
Chr2	21889524	21889524	insertion	107	Chr02	24233146	24233253
Chr2	21912720	21912800	deletion	80	Chr02	24256499	24256499
Chr2	21945332	21945332	insertion	129	Chr02	24288942	24289071
Chr2	21945351	21945351	insertion	258	Chr02	24289090	24289348
Chr2	21945931	21946040	deletion	109	Chr02	24289940	24289940
Chr2	21946046	21946205	deletion	159	Chr02	24289946	24289946
Chr2	21947586	21948250	deletion	664	Chr02	24291333	24291333
Chr2	21948727	21948727	insertion	982	Chr02	24291815	24292797
Chr2	21962183	21962183	insertion	54	Chr02	24306345	24306399
Chr2	21966608	21966776	deletion	168	Chr02	24310832	24310832
Chr2	21972282	21975697	deletion	3415	Chr02	24316376	24316376
Chr2	21981127	21981127	insertion	1702	Chr02	24321829	24323531
Chr2	21982310	21982416	deletion	106	Chr02	24324733	24324733
Chr2	21982423	21982921	deletion	498	Chr02	24324740	24324740
Chr2	21987743	21987743	insertion	248	Chr02	24329582	24329830
Chr2	21996340	21998476	deletion	2136	Chr02	24338465	24338465
Chr2	22003163	22003277	deletion	114	Chr02	24343245	24343245
Chr2	22004855	22004929	deletion	74	Chr02	24344759	24344759
Chr2	22005245	22005324	deletion	79	Chr02	24344979	24344979
Chr2	22005361	22010564	deletion	5203	Chr02	24345023	24345023
Chr2	22015910	22015910	insertion	108	Chr02	24350363	24350471
Chr2	22017311	22017311	insertion	3893	Chr02	24351872	24355765
Chr2	22018819	22028085	deletion	9266	Chr02	24357258	24357258
Chr2	22030113	22033834	deletion	3721	Chr02	24359287	24359287
Chr2	22037844	22037844	insertion	1263	Chr02	24363262	24364525
Chr2	22040758	22040973	deletion	215	Chr02	24367441	24367441
Chr2	22041113	22041420	deletion	307	Chr02	24367547	24367547
Chr2	22043697	22044691	deletion	994	Chr02	24369821	24369821
Chr2	22048259	22048259	insertion	58	Chr02	24373419	24373477
Chr2	22050269	22050321	deletion	52	Chr02	24375488	24375488
Chr2	22051201	22051311	deletion	110	Chr02	24376370	24376370
Chr2	22052064	22052668	deletion	604	Chr02	24377123	24377123
Chr2	22055855	22055855	insertion	1805	Chr02	24380299	24382104
Chr2	22060012	22060077	deletion	65	Chr02	24386205	24386205
Chr2	22060966	22060966	insertion	173	Chr02	24387098	24387271
Chr2	22061141	22061217	deletion	76	Chr02	24387446	24387446
Chr2	22067684	22067684	insertion	208	Chr02	24392600	24392808
Chr2	22076353	22083094	deletion	6741	Chr02	24401500	24401500
Chr2	22088282	22098223	deletion	9941	Chr02	24406659	24406659
Chr2	22099783	22099967	deletion	184	Chr02	24408217	24408217
Chr2	22100570	22100627	deletion	57	Chr02	24408821	24408821
Chr2	22102536	22105424	deletion	2888	Chr02	24410688	24410688
Chr2	22113893	22113893	insertion	8618	Chr02	24419126	24427744
Chr2	22114498	22119937	deletion	5439	Chr02	24428298	24428298
Chr2	22120105	22120168	deletion	63	Chr02	24428466	24428466
Chr2	22122291	22122351	deletion	60	Chr02	24430584	24430584
Chr2	22125379	22126027	deletion	648	Chr02	24433617	24433617
Chr2	22129341	22129341	insertion	4913	Chr02	24436921	24441834
Chr2	22130060	22130060	insertion	1340	Chr02	24442554	24443894
Chr2	22131138	22131138	insertion	60	Chr02	24444972	24445032
Chr2	22132784	22132884	deletion	100	Chr02	24446644	24446644
Chr2	22133510	22133566	deletion	56	Chr02	24447224	24447224
Chr2	22143051	22146136	deletion	3085	Chr02	24456764	24456764
Chr2	22147235	22147960	deletion	725	Chr02	24457847	24457847
Chr2	22158818	22158818	insertion	2715	Chr02	24468771	24471486
Chr2	22158836	22158836	insertion	1420	Chr02	24471504	24472924
Chr2	22158846	22158846	insertion	1741	Chr02	24472934	24474675
Chr2	22158851	22158851	insertion	1808	Chr02	24474680	24476488
Chr2	22165589	22165589	insertion	2057	Chr02	24483242	24485299
Chr2	22165598	22165598	insertion	1687	Chr02	24485309	24486996
Chr2	22166029	22166029	insertion	140	Chr02	24487403	24487543
Chr2	22166459	22166459	insertion	90	Chr02	24487973	24488063
Chr2	22167124	22167124	insertion	150	Chr02	24488731	24488881
Chr2	22167130	22167130	insertion	116	Chr02	24488887	24489003
Chr2	22167381	22167381	insertion	103	Chr02	24489391	24489494
Chr2	22167424	22167424	insertion	232	Chr02	24489556	24489788
Chr2	22167451	22167451	insertion	84	Chr02	24489816	24489900
Chr2	22167497	22167497	insertion	74	Chr02	24489931	24490005
Chr2	22167511	22167511	insertion	57	Chr02	24490017	24490074
Chr2	22167609	22167609	insertion	319	Chr02	24490246	24490565
Chr2	22167623	22167623	insertion	339	Chr02	24490612	24490951
Chr2	22167631	22167631	insertion	77	Chr02	24490960	24491037
Chr2	22167634	22167634	insertion	334	Chr02	24491040	24491374
Chr2	22167680	22167680	insertion	638	Chr02	24491421	24492059
Chr2	22167760	22167760	insertion	215	Chr02	24492265	24492480
Chr2	22167768	22167768	insertion	277	Chr02	24492488	24492765
Chr2	22167777	22167777	insertion	203	Chr02	24492775	24492978
Chr2	22167784	22167784	insertion	141	Chr02	24492986	24493127
Chr2	22167911	22167911	insertion	72	Chr02	24493325	24493397
Chr2	22167923	22167923	insertion	63	Chr02	24493411	24493474
Chr2	22168296	22168296	insertion	68	Chr02	24493793	24493861
Chr2	22168650	22168700	deletion	50	Chr02	24494119	24494119
Chr2	22168745	22168745	insertion	83	Chr02	24494142	24494225
Chr2	22168876	22168964	deletion	88	Chr02	24494341	24494341
Chr2	22169646	22169792	deletion	146	Chr02	24495026	24495026
Chr2	22169800	22170324	deletion	524	Chr02	24495033	24495033
Chr2	22172977	22181150	deletion	8173	Chr02	24497636	24497636
Chr2	22186393	22186539	deletion	146	Chr02	24502901	24502901
Chr2	22186604	22186677	deletion	73	Chr02	24502964	24502964
Chr2	22186680	22191641	deletion	4961	Chr02	24502967	24502967
Chr2	22192613	22193297	deletion	684	Chr02	24503935	24503935
Chr2	22200248	22200248	insertion	85	Chr02	24510847	24510932
Chr2	22200528	22200528	insertion	59	Chr02	24511213	24511272
Chr2	22210340	22210340	insertion	233	Chr02	24521111	24521344
Chr2	22210347	22210347	insertion	60	Chr02	24521352	24521412
Chr2	22210360	22210360	insertion	342	Chr02	24521433	24521775
Chr2	22220779	22220779	insertion	133	Chr02	24532183	24532316
Chr2	22222149	22222499	deletion	350	Chr02	24533681	24533681
Chr2	22227048	22228035	deletion	987	Chr02	24538209	24538209
Chr2	22230908	22230908	insertion	71	Chr02	24541094	24541165
Chr2	22232487	22232487	insertion	687	Chr02	24542754	24543441
Chr2	22239091	22239091	insertion	644	Chr02	24550069	24550713
Chr2	22239208	22242684	deletion	3476	Chr02	24550830	24550830
Chr2	22247122	22247122	insertion	4149	Chr02	24555260	24559409
Chr2	22256637	22256637	insertion	2272	Chr02	24568876	24571148
Chr2	22263379	22267213	deletion	3834	Chr02	24577893	24577893
Chr2	22290267	22290424	deletion	157	Chr02	24600832	24600832
Chr2	22291182	22291182	insertion	96	Chr02	24601584	24601680
Chr2	22291190	22291190	insertion	630	Chr02	24601689	24602319
Chr2	22292402	22292402	insertion	45587	Chr02	24603538	24649125
Chr2	22295481	22295481	insertion	185	Chr02	24652211	24652396
Chr2	22295871	22295871	insertion	206	Chr02	24652821	24653027
Chr2	22296846	22296846	insertion	58	Chr02	24654008	24654066
Chr2	22300701	22308219	deletion	7518	Chr02	24657894	24657894
Chr2	22308361	22308769	deletion	408	Chr02	24658043	24658043
Chr2	22309004	22309520	deletion	516	Chr02	24658277	24658277
Chr2	22315770	22315770	insertion	279	Chr02	24664533	24664812
Chr2	22319260	22319322	deletion	62	Chr02	24668299	24668299
Chr2	22319328	22319426	deletion	98	Chr02	24668305	24668305
Chr2	22319431	22320342	deletion	911	Chr02	24668310	24668310
Chr2	22326552	22326552	insertion	68	Chr02	24674516	24674584
Chr2	22326575	22326634	deletion	59	Chr02	24674648	24674648
Chr2	22326733	22326733	insertion	87	Chr02	24674745	24674832
Chr2	22326752	22326752	insertion	92	Chr02	24674861	24674953
Chr2	22326966	22326966	insertion	178	Chr02	24675073	24675251
Chr2	22327698	22327698	insertion	65	Chr02	24675856	24675921
Chr2	22327721	22327721	insertion	89	Chr02	24675947	24676036
Chr2	22327748	22327748	insertion	111	Chr02	24676118	24676229
Chr2	22327759	22327759	insertion	301	Chr02	24676241	24676542
Chr2	22327767	22327767	insertion	120	Chr02	24676550	24676670
Chr2	22327868	22327868	insertion	71	Chr02	24676697	24676768
Chr2	22327876	22327876	insertion	186	Chr02	24676776	24676962
Chr2	22327882	22327882	insertion	234	Chr02	24676968	24677202
Chr2	22327891	22327891	insertion	244	Chr02	24677211	24677455
Chr2	22327897	22327897	insertion	760	Chr02	24677461	24678221
Chr2	22327903	22327903	insertion	395	Chr02	24678227	24678622
Chr2	22327913	22327913	insertion	61	Chr02	24678632	24678693
Chr2	22327924	22327924	insertion	133	Chr02	24678705	24678838
Chr2	22327981	22327981	insertion	55	Chr02	24678882	24678937
Chr2	22331577	22331955	deletion	378	Chr02	24682491	24682491
Chr2	22332306	22332306	insertion	168	Chr02	24682836	24683004
Chr2	22334004	22334069	deletion	65	Chr02	24684704	24684704
Chr2	22351970	22351970	insertion	319	Chr02	24702511	24702830
Chr2	22357778	22357778	insertion	781	Chr02	24708620	24709401
Chr2	22360179	22360392	deletion	213	Chr02	24711815	24711815
Chr2	22361240	22362098	deletion	858	Chr02	24712551	24712551
Chr2	22362428	22362635	deletion	207	Chr02	24712855	24712855
Chr2	22362655	22362717	deletion	62	Chr02	24712875	24712875
Chr2	22362730	22366848	deletion	4118	Chr02	24712889	24712889
Chr2	22368016	22369326	deletion	1310	Chr02	24714085	24714085
Chr2	22370671	22370671	insertion	4848	Chr02	24715429	24720277
Chr2	22370796	22370796	insertion	51	Chr02	24720402	24720453
Chr2	22370895	22370963	deletion	68	Chr02	24720542	24720542
Chr2	22371174	22371174	insertion	960	Chr02	24720712	24721672
Chr2	22371181	22371181	insertion	65	Chr02	24721679	24721744
Chr2	22374490	22374490	insertion	185	Chr02	24725124	24725309
Chr2	22386499	22386499	insertion	291	Chr02	24737373	24737664
Chr2	22388411	22388411	insertion	3640	Chr02	24739578	24743218
Chr2	22388532	22388840	deletion	308	Chr02	24743341	24743341
Chr2	22389257	22389840	deletion	583	Chr02	24743758	24743758
Chr2	22390065	22390065	insertion	69	Chr02	24743969	24744038
Chr2	22391871	22391924	deletion	53	Chr02	24745841	24745841
Chr2	22393126	22393126	insertion	306	Chr02	24747041	24747347
Chr2	22395391	22395391	insertion	51	Chr02	24749600	24749651
Chr2	22395891	22395891	insertion	455	Chr02	24750151	24750606
Chr2	22401261	22401261	insertion	642	Chr02	24755908	24756550
Chr2	22404477	22405240	deletion	763	Chr02	24759774	24759774
Chr2	22407612	22407766	deletion	154	Chr02	24762157	24762157
Chr2	22410177	22410177	insertion	189	Chr02	24764571	24764760
Chr2	22413928	22413928	insertion	7561	Chr02	24768477	24776038
Chr2	22421021	22424506	deletion	3485	Chr02	24783155	24783155
Chr2	22428720	22428720	insertion	55	Chr02	24787321	24787376
Chr2	22431971	22432112	deletion	141	Chr02	24790600	24790600
Chr2	22439195	22439839	deletion	644	Chr02	24797687	24797687
Chr2	22439928	22439928	insertion	360	Chr02	24797776	24798136
Chr2	22451126	22451588	deletion	462	Chr02	24809382	24809382
Chr2	22451703	22451703	insertion	116	Chr02	24809497	24809613
Chr2	22454280	22454280	insertion	19612	Chr02	24812181	24831793
Chr2	22455705	22455705	insertion	1313	Chr02	24833222	24834535
Chr2	22456058	22456156	deletion	98	Chr02	24834887	24834887
Chr2	22457895	22457895	insertion	19877	Chr02	24836648	24856525
Chr2	22460440	22460440	insertion	14119	Chr02	24859030	24873149
Chr2	22469812	22469812	insertion	229	Chr02	24882483	24882712
Chr2	22469816	22469816	insertion	201	Chr02	24882716	24882917
Chr2	22477514	22477685	deletion	171	Chr02	24890533	24890533
Chr2	22477691	22479046	deletion	1355	Chr02	24890539	24890539
Chr2	22479085	22479270	deletion	185	Chr02	24890578	24890578
Chr2	22479936	22479993	deletion	57	Chr02	24891083	24891083
Chr2	22480091	22483628	deletion	3537	Chr02	24891147	24891147
Chr2	22499054	22499696	deletion	642	Chr02	24906669	24906669
Chr2	22500389	22500529	deletion	140	Chr02	24907389	24907389
Chr2	22523896	22523896	insertion	444	Chr02	24930960	24931404
Chr2	22526155	22526155	insertion	380	Chr02	24933672	24934052
Chr2	22526469	22526469	insertion	1546	Chr02	24934366	24935912
Chr2	22531110	22531110	insertion	65	Chr02	24940586	24940651
Chr2	22531305	22531305	insertion	585	Chr02	24940862	24941447
Chr2	22531934	22531934	insertion	217	Chr02	24942034	24942251
Chr2	22532041	22532131	deletion	90	Chr02	24942358	24942358
Chr2	22534360	22534360	insertion	820	Chr02	24944594	24945414
Chr2	22540141	22540588	deletion	447	Chr02	24951173	24951173
Chr2	22545024	22545138	deletion	114	Chr02	24955621	24955621
Chr2	22546016	22546091	deletion	75	Chr02	24956496	24956496
Chr2	22548375	22548375	insertion	804	Chr02	24958783	24959587
Chr2	22549242	22550029	deletion	787	Chr02	24960461	24960461
Chr2	22568054	22568486	deletion	432	Chr02	24978580	24978580
Chr2	22577132	22577132	insertion	157	Chr02	24987171	24987328
Chr2	22596475	22596475	insertion	694	Chr02	25006623	25007317
Chr2	22600331	22610806	deletion	10475	Chr02	25011135	25011135
Chr2	22613931	22616157	deletion	2226	Chr02	25014268	25014268
Chr2	22617611	22617692	deletion	81	Chr02	25015736	25015736
Chr2	22618216	22618430	deletion	214	Chr02	25016258	25016258
Chr2	22618441	22618591	deletion	150	Chr02	25016266	25016266
Chr2	22619995	22619995	insertion	3565	Chr02	25017669	25021234
Chr2	22620490	22624169	deletion	3679	Chr02	25021714	25021714
Chr2	22624543	22624664	deletion	121	Chr02	25022086	25022086
Chr2	22625413	22625413	insertion	122	Chr02	25022843	25022965
Chr2	22625540	22625655	deletion	115	Chr02	25023093	25023093
Chr2	22625750	22625750	insertion	70	Chr02	25023187	25023257
Chr2	22637971	22641086	deletion	3115	Chr02	25035531	25035531
Chr2	22641982	22641982	insertion	4875	Chr02	25036426	25041301
Chr2	22645322	22645774	deletion	452	Chr02	25044649	25044649
Chr2	22646108	22646108	insertion	67	Chr02	25044983	25045050
Chr2	22646947	22647142	deletion	195	Chr02	25045882	25045882
Chr2	22647146	22650628	deletion	3482	Chr02	25045886	25045886
Chr2	22656436	22656523	deletion	87	Chr02	25051716	25051716
Chr2	22657682	22657682	insertion	86	Chr02	25052825	25052911
Chr2	22658427	22658586	deletion	159	Chr02	25053646	25053646
Chr2	22658631	22660479	deletion	1848	Chr02	25053692	25053692
Chr2	22676484	22676484	insertion	51	Chr02	25069574	25069625
Chr2	22676722	22676722	insertion	66	Chr02	25069864	25069930
Chr2	22676726	22676726	insertion	98	Chr02	25069934	25070032
Chr2	22703407	22703461	deletion	54	Chr02	25096586	25096586
Chr2	22705063	22705408	deletion	345	Chr02	25098190	25098190
Chr2	22713826	22713826	insertion	125	Chr02	25106558	25106683
Chr2	22713864	22713917	deletion	53	Chr02	25106702	25106702
Chr2	22713926	22714624	deletion	698	Chr02	25106712	25106712
Chr2	22714632	22714800	deletion	168	Chr02	25106720	25106720
Chr2	22714812	22715428	deletion	616	Chr02	25106731	25106731
Chr2	22715441	22718051	deletion	2610	Chr02	25106744	25106744
Chr2	22718091	22718143	deletion	52	Chr02	25106772	25106772
Chr2	22718184	22720059	deletion	1875	Chr02	25106786	25106786
Chr2	22721045	22721045	insertion	1097	Chr02	25107729	25108826
Chr2	22723604	22723604	insertion	1495	Chr02	25111391	25112886
Chr2	22730014	22730014	insertion	289	Chr02	25119289	25119578
Chr2	22733095	22733095	insertion	639	Chr02	25122666	25123305
Chr2	22736521	22736521	insertion	646	Chr02	25126746	25127392
Chr2	22737205	22737262	deletion	57	Chr02	25128070	25128070
Chr2	22753546	22753677	deletion	131	Chr02	25144378	25144378
Chr2	22756569	22756680	deletion	111	Chr02	25147265	25147265
Chr2	22756685	22756981	deletion	296	Chr02	25147270	25147270
Chr2	22760759	22760759	insertion	267	Chr02	25151040	25151307
Chr2	22760765	22760765	insertion	664	Chr02	25151314	25151978
Chr2	22762582	22768059	deletion	5477	Chr02	25153779	25153779
Chr2	22778371	22778371	insertion	5815	Chr02	25164105	25169920
Chr2	22786603	22787849	deletion	1246	Chr02	25178061	25178061
Chr2	22791405	22791933	deletion	528	Chr02	25181597	25181597
Chr2	22793789	22793839	deletion	50	Chr02	25183451	25183451
Chr2	22802179	22802179	insertion	188	Chr02	25191792	25191980
Chr2	22802185	22802185	insertion	80	Chr02	25191986	25192066
Chr2	22802190	22802190	insertion	61	Chr02	25192071	25192132
Chr2	22803394	22803469	deletion	75	Chr02	25193338	25193338
Chr2	22806485	22806485	insertion	644	Chr02	25196305	25196949
Chr2	22808008	22808063	deletion	55	Chr02	25198443	25198443
Chr2	22811290	22811360	deletion	70	Chr02	25201679	25201679
Chr2	22815206	22815206	insertion	51	Chr02	25205507	25205558
Chr2	22816831	22816831	insertion	185	Chr02	25207185	25207370
Chr2	22818867	22818867	insertion	119	Chr02	25209401	25209520
Chr2	22819915	22820031	deletion	116	Chr02	25210548	25210548
Chr2	22821443	22821443	insertion	4047	Chr02	25211948	25215995
Chr2	22836713	22836713	insertion	57	Chr02	25231196	25231253
Chr2	22841444	22841444	insertion	51	Chr02	25236055	25236106
Chr2	22845149	22845626	deletion	477	Chr02	25239824	25239824
Chr2	22857488	22857488	insertion	1466	Chr02	25251773	25253239
Chr2	22858609	22858661	deletion	52	Chr02	25254353	25254353
Chr2	22858678	22858794	deletion	116	Chr02	25254368	25254368
Chr2	22863215	22863215	insertion	5287	Chr02	25258740	25264027
Chr2	22864694	22864802	deletion	108	Chr02	25265515	25265515
Chr2	22864813	22864922	deletion	109	Chr02	25265527	25265527
Chr2	22864942	22865375	deletion	433	Chr02	25265547	25265547
Chr2	22867375	22868117	deletion	742	Chr02	25267530	25267530
Chr2	22878883	22878883	insertion	69	Chr02	25278386	25278455
Chr2	22880291	22880291	insertion	160	Chr02	25279782	25279942
Chr2	22881239	22881239	insertion	114	Chr02	25280925	25281039
Chr2	22881252	22881252	insertion	251	Chr02	25281053	25281304
Chr2	22881269	22881269	insertion	370	Chr02	25281321	25281691
Chr2	22881281	22881281	insertion	103	Chr02	25281704	25281807
Chr2	22881480	22881480	insertion	91	Chr02	25282032	25282123
Chr2	22881540	22881540	insertion	53	Chr02	25282160	25282213
Chr2	22881551	22881551	insertion	73	Chr02	25282224	25282297
Chr2	22881552	22881629	deletion	77	Chr02	25282298	25282298
Chr2	22881745	22881745	insertion	78	Chr02	25282453	25282531
Chr2	22881824	22881895	deletion	71	Chr02	25282611	25282611
Chr2	22881959	22882079	deletion	120	Chr02	25282634	25282634
Chr2	22882131	22882188	deletion	57	Chr02	25282690	25282690
Chr2	22882323	22882323	insertion	116	Chr02	25282772	25282888
Chr2	22882333	22884854	deletion	2521	Chr02	25282898	25282898
Chr2	22884861	22885085	deletion	224	Chr02	25282905	25282905
Chr2	22885089	22885162	deletion	73	Chr02	25282909	25282909
Chr2	22885339	22885412	deletion	73	Chr02	25283047	25283047
Chr2	22885420	22885420	insertion	88	Chr02	25283055	25283143
Chr2	22885473	22885473	insertion	60	Chr02	25283156	25283216
Chr2	22885508	22885615	deletion	107	Chr02	25283234	25283234
Chr2	22885711	22885997	deletion	286	Chr02	25283258	25283258
Chr2	22891261	22891261	insertion	50	Chr02	25288553	25288603
Chr2	22891267	22891267	insertion	295	Chr02	25288609	25288904
Chr2	22899828	22899828	insertion	56	Chr02	25297529	25297585
Chr2	22899833	22899833	insertion	551	Chr02	25297590	25298141
Chr2	22899841	22899841	insertion	121	Chr02	25298149	25298270
Chr2	22899868	22899868	insertion	130	Chr02	25298289	25298419
Chr2	22899879	22899879	insertion	555	Chr02	25298430	25298985
Chr2	22899939	22899990	deletion	51	Chr02	25299075	25299075
Chr2	22900094	22900094	insertion	54	Chr02	25299257	25299311
Chr2	22900356	22900432	deletion	76	Chr02	25299761	25299761
Chr2	22900466	22900466	insertion	2228	Chr02	25299785	25302013
Chr2	22900472	22900472	insertion	11690	Chr02	25302019	25313709
Chr2	22900479	22900479	insertion	18614	Chr02	25313716	25332330
Chr2	22900490	22900490	insertion	8660	Chr02	25332342	25341002
Chr2	22900498	22900498	insertion	213	Chr02	25341010	25341223
Chr2	22900507	22900507	insertion	513	Chr02	25341232	25341745
Chr2	22900518	22900518	insertion	89	Chr02	25341756	25341845
Chr2	22900526	22900526	insertion	64	Chr02	25341854	25341918
Chr2	22900530	22900530	insertion	702	Chr02	25341922	25342624
Chr2	22900551	22900551	insertion	911	Chr02	25342652	25343563
Chr2	22900563	22900563	insertion	463	Chr02	25343576	25344039
Chr2	22900576	22900576	insertion	2278	Chr02	25344052	25346330
Chr2	22900592	22900592	insertion	1004	Chr02	25346347	25347351
Chr2	22900600	22900600	insertion	195	Chr02	25347359	25347554
Chr2	22900607	22900607	insertion	333	Chr02	25347561	25347894
Chr2	22900629	22900629	insertion	50	Chr02	25347938	25347988
Chr2	22900855	22900855	insertion	82	Chr02	25348288	25348370
Chr2	22901502	22901616	deletion	114	Chr02	25348832	25348832
Chr2	22901834	22901918	deletion	84	Chr02	25349051	25349051
Chr2	22901975	22901975	insertion	128	Chr02	25349149	25349277
Chr2	22902182	22902238	deletion	56	Chr02	25349459	25349459
Chr2	22902351	22902351	insertion	76	Chr02	25349563	25349639
Chr2	22902884	22902968	deletion	84	Chr02	25350231	25350231
Chr2	22903098	22903098	insertion	75	Chr02	25350289	25350364
Chr2	22903179	22903179	insertion	53	Chr02	25350451	25350504
Chr2	22903323	22903323	insertion	59	Chr02	25350699	25350758
Chr2	22903951	22904028	deletion	77	Chr02	25351202	25351202
Chr2	22904093	22904093	insertion	55	Chr02	25351321	25351376
Chr2	22904292	22904344	deletion	52	Chr02	25351561	25351561
Chr2	22904352	22904419	deletion	67	Chr02	25351569	25351569
Chr2	22904466	22904466	insertion	52	Chr02	25351618	25351670
Chr2	22904700	22904700	insertion	109	Chr02	25351812	25351921
Chr2	22904866	22904929	deletion	63	Chr02	25352119	25352119
Chr2	22905084	22905084	insertion	70	Chr02	25352242	25352312
Chr2	22905192	22905192	insertion	76	Chr02	25352379	25352455
Chr2	22905330	22905330	insertion	64	Chr02	25352636	25352700
Chr2	22905646	22905646	insertion	57	Chr02	25352891	25352948
Chr2	22905842	22905842	insertion	94	Chr02	25353200	25353294
Chr2	22906008	22906092	deletion	84	Chr02	25353379	25353379
Chr2	22906281	22906281	insertion	110	Chr02	25353562	25353672
Chr2	22906339	22906339	insertion	65	Chr02	25353735	25353800
Chr2	22906526	22906526	insertion	71	Chr02	25353869	25353940
Chr2	22906724	22906724	insertion	61	Chr02	25354096	25354157
Chr2	22906744	22906801	deletion	57	Chr02	25354176	25354176
Chr2	22906816	22906816	insertion	57	Chr02	25354191	25354248
Chr2	22906891	22906966	deletion	75	Chr02	25354304	25354304
Chr2	22907288	22907347	deletion	59	Chr02	25354477	25354477
Chr2	22908210	22908781	deletion	571	Chr02	25355295	25355295
Chr2	22913049	22913049	insertion	77	Chr02	25359522	25359599
Chr2	22918464	22920549	deletion	2085	Chr02	25365050	25365050
Chr2	22921088	22921088	insertion	70	Chr02	25365583	25365653
Chr2	22931330	22931567	deletion	237	Chr02	25375913	25375913
Chr2	22931576	22931972	deletion	396	Chr02	25375921	25375921
Chr2	22944160	22944160	insertion	1147	Chr02	25388157	25389304
Chr2	22944332	22944484	deletion	152	Chr02	25389463	25389463
Chr2	22956723	22956723	insertion	384	Chr02	25401655	25402039
Chr2	22965773	22965773	insertion	4141	Chr02	25411119	25415260
Chr2	22967349	22967411	deletion	62	Chr02	25416828	25416828
Chr2	22970152	22973811	deletion	3659	Chr02	25419596	25419596
Chr2	22975109	22975284	deletion	175	Chr02	25420885	25420885
Chr2	22982452	22982554	deletion	102	Chr02	25428135	25428135
Chr2	22984344	22984668	deletion	324	Chr02	25429930	25429930
Chr2	22985005	22987956	deletion	2951	Chr02	25430269	25430269
Chr2	22988322	22993235	deletion	4913	Chr02	25430637	25430637
Chr2	22995554	22996112	deletion	558	Chr02	25432953	25432953
Chr2	23015238	23015238	insertion	228	Chr02	25452027	25452255
Chr2	23020144	23020144	insertion	314	Chr02	25457132	25457446
Chr2	23022455	23022455	insertion	69	Chr02	25459756	25459825
Chr2	23025724	23026044	deletion	320	Chr02	25463103	25463103
Chr2	23030527	23030662	deletion	135	Chr02	25467580	25467580
Chr2	23031254	23031400	deletion	146	Chr02	25468144	25468144
Chr2	23031650	23031795	deletion	145	Chr02	25468394	25468394
Chr2	23033303	23035550	deletion	2247	Chr02	25469925	25469925
Chr2	23037869	23037869	insertion	112	Chr02	25472268	25472380
Chr2	23051775	23051856	deletion	81	Chr02	25486275	25486275
Chr2	23056481	23056481	insertion	179	Chr02	25490874	25491053
Chr2	23056492	23056492	insertion	739	Chr02	25491064	25491803
Chr2	23060646	23060646	insertion	52	Chr02	25495969	25496021
Chr2	23069411	23069411	insertion	214	Chr02	25504786	25505000
Chr2	23069417	23069417	insertion	211	Chr02	25505006	25505217
Chr2	23069424	23069424	insertion	266	Chr02	25505225	25505491
Chr2	23076968	23077149	deletion	181	Chr02	25513050	25513050
Chr2	23077177	23077232	deletion	55	Chr02	25513063	25513063
Chr2	23082101	23082282	deletion	181	Chr02	25517917	25517917
Chr2	23086708	23086708	insertion	1459	Chr02	25522348	25523807
Chr2	23097554	23097959	deletion	405	Chr02	25534673	25534673
Chr2	23110250	23110250	insertion	85	Chr02	25547005	25547090
Chr2	23133456	23133456	insertion	356	Chr02	25570418	25570774
Chr2	23133463	23133463	insertion	1884	Chr02	25570781	25572665
Chr2	23135525	23135609	deletion	84	Chr02	25574698	25574698
Chr2	23143283	23143283	insertion	117	Chr02	25582377	25582494
Chr2	23143507	23143507	insertion	203	Chr02	25582716	25582919
Chr2	23146426	23146426	insertion	134	Chr02	25585847	25585981
Chr2	23157024	23159523	deletion	2499	Chr02	25596479	25596479
Chr2	23165029	23165104	deletion	75	Chr02	25602003	25602003
Chr2	23167209	23167209	insertion	546	Chr02	25604070	25604616
Chr2	23169107	23169107	insertion	6727	Chr02	25606486	25613213
Chr2	23172684	23181941	deletion	9257	Chr02	25616785	25616785
Chr2	23183435	23183435	insertion	220	Chr02	25618280	25618500
Chr2	23184109	23187723	deletion	3614	Chr02	25619171	25619171
Chr2	23188956	23188956	insertion	119	Chr02	25620406	25620525
Chr2	23188987	23189567	deletion	580	Chr02	25620556	25620556
Chr2	23189681	23189681	insertion	88	Chr02	25620653	25620741
Chr2	23189746	23189746	insertion	67	Chr02	25620862	25620929
Chr2	23189770	23189770	insertion	410	Chr02	25620994	25621404
Chr2	23194452	23194452	insertion	7182	Chr02	25626083	25633265
Chr2	23197242	23197885	deletion	643	Chr02	25636086	25636086
Chr2	23204990	23204990	insertion	79	Chr02	25643280	25643359
Chr2	23209212	23209355	deletion	143	Chr02	25647596	25647596
Chr2	23209592	23209669	deletion	77	Chr02	25647840	25647840
Chr2	23209854	23209949	deletion	95	Chr02	25648013	25648013
Chr2	23209958	23210856	deletion	898	Chr02	25648022	25648022
Chr2	23214129	23214317	deletion	188	Chr02	25651267	25651267
Chr2	23215975	23216048	deletion	73	Chr02	25652917	25652917
Chr2	23223714	23223714	insertion	55	Chr02	25660613	25660668
Chr2	23223733	23223733	insertion	57	Chr02	25660687	25660744
Chr2	23228546	23228546	insertion	61	Chr02	25665571	25665632
Chr2	23237390	23238409	deletion	1019	Chr02	25674460	25674460
Chr2	23240431	23240431	insertion	351	Chr02	25676401	25676752
Chr2	23240759	23240759	insertion	1085	Chr02	25677070	25678155
Chr2	23240881	23240974	deletion	93	Chr02	25678270	25678270
Chr2	23241954	23241954	insertion	366	Chr02	25679255	25679621
Chr2	23243092	23243092	insertion	146	Chr02	25680778	25680924
Chr2	23244946	23244946	insertion	397	Chr02	25682812	25683209
Chr2	23253590	23253642	deletion	52	Chr02	25691874	25691874
Chr2	23253689	23253751	deletion	62	Chr02	25691919	25691919
Chr2	23259449	23259449	insertion	5253	Chr02	25697596	25702849
[truncated: 90,696 more rows]
