# Supplementary material for: Comparison of structural variants detected by PacBio-CLR and ONT sequencing in pear
Source: BMC Genomics. 2022 Dec 14;23:830. doi: 10.1186/s12864-022-09074-7 (PMC9753399; doi:10.1186/s12864-022-09074-7)
Supplement: Supplementary file 3 — Additional file 3. SVs detected by Sniffles_v2, CuteSV, and Nanovar that overlapped with PAVs at a range of sequencing depths. [file 12864_2022_9074_MOESM3_ESM.xlsx]

## Sheet: 工作表1
		Additional file 3. SVs detected by Sniffles_v2, CuteSV, and Nanovar that overlapped with PAVs at a range of sequencing depths.
		Sniffles_v2	ONT				PB-CLR
		Insertion	num	increasing ratio	overlapgenome num	increasing ratio	num	increasing ratio	overlapgenome num	increasing ratio
		10x	38177		17336		27339		13459
		15x	40696	0.0659821	18270	0.0538763	31084	0.136984	14988	0.113604
		20x	42345	0.04052	18646	0.0205802	33075	0.0640522	15727	0.0493061
		25x	43402	0.0249616	18884	0.0127641	34174	0.0332275	16234	0.0322376
		30x	44104	0.0161744	19024	0.00741368	34917	0.0217417	16477	0.0149686
		Deletion
		10x	47449		20855		34615		16901
		15x	51019	0.0752387	21841	0.0472788	40026	0.15632	19284	0.140998
		20x	52984	0.0385151	22331	0.0224349	42607	0.0644831	20319	0.0536714
		25x	54073	0.0205534	22572	0.0107922	44231	0.0381158	20894	0.0282986
		30x	54476	0.00745289	22594	0.000974659	45230	0.022586	21240	0.0165598
		Cutesv	ONT				PB-CLR
		Insertion	num	increasing ratio	overlapgenome num	increasing ratio	num	increasing ratio	overlapgenome num	increasing ratio
		10x	10695		4538		15813		6133
		15x	26242	1.45367	11270	1.48347	27553	0.742427	10464	0.70618
		20x	37809	0.440782	15761	0.398492	37725	0.369179	13902	0.328555
		25x	46348	0.225846	18421	0.168771	45767	0.213174	16523	0.188534
		30x	53391	0.151959	20106	0.0914717	52152	0.139511	18404	0.113841
		Deletion	num		overlapgenome num		num		overlap num
		10x	9435		5024		11857		6275
		15x	23875	1.53047	12449	1.47791	20672	0.743443	10910	0.738645
		20x	34982	0.465215	17375	0.395694	28126	0.360584	14489	0.328048
		25x	42726	0.221371	20429	0.17577	34289	0.219121	17358	0.198012
		30x	49320	0.154332	22543	0.10348	39000	0.137391	19282	0.110842
		Nanovar	ONT				PB-CLR
		Insertion	num	increasing ratio	overlapgenome num	increasing ratio	num	increasing ratio	overlapgenome num	increasing ratio
		10x	33098		11279		33211		10003
		15x	41663	0.258777	12083	0.0712829	32962	-0.00749752	10748	0.0744777
		20x	37375	-0.102921	11410	-0.0556981	40100	0.216552	11770	0.0950875
		25x	43316	0.158957	11791	0.0333918	36940	-0.078803	11518	-0.0214104
		30x	38442	-0.112522	10979	-0.0688661	42019	0.137493	11998	0.0416739
		Deletion	num		overlapgenome num		num		overlap num
		10x	36152		15793		26765		12211
		15x	42415	0.173241	17836	0.129361	31024	0.159126	14447	0.183114
		20x	41578	-0.0197336	17832	-0.000224266	35688	0.150335	16308	0.128816
		25x	45045	0.0833854	18768	0.0524899	36402	0.0200067	16827	0.0318249
		30x	43431	-0.0358308	18403	-0.019448	39548	0.0864238	17937	0.0659654
