# Supplementary material for: Comparison of structural variants detected by PacBio-CLR and ONT sequencing in pear
Source: BMC Genomics. 2022 Dec 14;23:830. doi: 10.1186/s12864-022-09074-7 (PMC9753399; doi:10.1186/s12864-022-09074-7)
Supplement: Supplementary file 5 — Additional file 5. The number of SVs detected by Sniffles_v2, CuteSV, and Nanovar and merged by SURVIVOR. [file 12864_2022_9074_MOESM5_ESM.xlsx]

## Sheet: 工作表1
		Additional file 5. The number of SVs detected by Sniffles_v2, CuteSV, and Nanovar and merged by SURVIVOR
		SURVIOR
		Combination	PB-CLR	ONT
		Sniffles_v2_cuteSV	64553	72558
		Sniffles_v2_Nanovar	40133	46059
		CuteSV_Nanovar	34159	38334
		sniffles_v2_cuteSV_Nanovar	33225	37526
