# Supplementary material for: Comparison of structural variants detected by PacBio-CLR and ONT sequencing in pear
Source: BMC Genomics. 2022 Dec 14;23:830. doi: 10.1186/s12864-022-09074-7 (PMC9753399; doi:10.1186/s12864-022-09074-7)
Supplement: Supplementary file 6 — Additional file 6. Annotation of genes within SVs detected by all three SV callers. [file 12864_2022_9074_MOESM6_ESM.xlsx]

## Sheet: SV_genelist
Additional file 6. Annotation of genes within SVs detected by all three SV callers
Geneid	Annotation
mRNA:pycom14g06300_BDH_v2.0	Fruit size	cyclin-like genes
mRNA:pycom12g06480_BDH_v2.0	Fruit size	cyclin-like genes
mRNA:pycom11g08070_BDH_v2.0	Sugar Transporter
mRNA:pycom03g16350_BDH_v2.0	Sugar Transporter
mRNA:pycom05g21470_BDH_v2.0	Sugar Transporter
mRNA:pycom08g15610_BDH_v2.0	Sugar Transporter
mRNA:pycom10g06260_BDH_v2.0	Sugar Transporter
mRNA:pycom10g12230_BDH_v2.0	Sugar Transporter
mRNA:pycom12g02550_BDH_v2.0	Sugar Transporter
mRNA:pycom13g14240_BDH_v2.0	Sugar Transporter
mRNA:pycom11g23950_BDH_v2.0	Sugar Transporter
mRNA:pycom14g12610_BDH_v2.0	Sugar Transporter
mRNA:pycom15g32990_BDH_v2.0	Sugar Transporter
mRNA:pycom03g02340_BDH_v2.0	Sugar metabolism
mRNA:pycom06g04890_BDH_v2.0	Sugar metabolism
mRNA:pycom08g02590_BDH_v2.0	Sugar metabolism
mRNA:pycom08g08310_BDH_v2.0	Sugar metabolism
mRNA:pycom15g25100_BDH_v2.0	Sugar metabolism
mRNA:pycom06g21290_BDH_v2.0	Sugar metabolism
mRNA:pycom06g21330_BDH_v2.0	Sugar metabolism
mRNA:pycom07g06540_BDH_v2.0	Sugar metabolism
mRNA:pycom09g03400_BDH_v2.0	Sugar metabolism
mRNA:pycom12g21490_BDH_v2.0	Sugar metabolism
mRNA:pycom14g19800_BDH_v2.0	Sugar metabolism
mRNA:pycom11g11450_BDH_v2.0	Sugar metabolism
mRNA:pycom12g01330_BDH_v2.0	Sugar metabolism
mRNA:pycom12g18260_BDH_v2.0	Sugar metabolism
mRNA:pycom04g19200_BDH_v2.0	Sugar metabolism
mRNA:pycom05g27510_BDH_v2.0	Sugar metabolism
mRNA:pycom10g17250_BDH_v2.0	Sugar metabolism
mRNA:pycom11g05820_BDH_v2.0	Sugar metabolism
mRNA:pycom15g11100_BDH_v2.0	Sugar metabolism
mRNA:pycom15g35370_BDH_v2.0	Sugar metabolism
mRNA:pycom09g17070_BDH_v2.0	Fatty acid metabolism
mRNA:pycom10g02840_BDH_v2.0	Fatty acid metabolism
mRNA:pycom03g12440_BDH_v2.0	Fatty acid metabolism
mRNA:pycom01g17140_BDH_v2.0	Fatty acid metabolism
mRNA:pycom03g06740_BDH_v2.0	Fatty acid metabolism
mRNA:pycom11g06020_BDH_v2.0	Fatty acid metabolism
mRNA:pycom11g06030_BDH_v2.0	Fatty acid metabolism
mRNA:pycom03g03290_BDH_v2.0	alcohol dehydrogenase
mRNA:pycom07g06090_BDH_v2.0	alcohol dehydrogenase
mRNA:pycom12g04030_BDH_v2.0	alcohol dehydrogenase
mRNA:pycom08g09680_BDH_v2.0	alcohol dehydrogenase
mRNA:pycom13g19000_BDH_v2.0	alcohol dehydrogenase
mRNA:pycom13g19020_BDH_v2.0	alcohol dehydrogenase
mRNA:pycom13g22620_BDH_v2.0	alcohol dehydrogenase
mRNA:pycom02g11000_BDH_v2.0	lignin
mRNA:pycom03g01180_BDH_v2.0	lignin
mRNA:pycom08g04540_BDH_v2.0	lignin
mRNA:pycom04g09720_BDH_v2.0	lignin
mRNA:pycom10g02150_BDH_v2.0	lignin
mRNA:pycom10g18940_BDH_v2.0	lignin
mRNA:pycom15g31010_BDH_v2.0	lignin
mRNA:pycom11g20630_BDH_v2.0	stress
mRNA:pycom05g21910_BDH_v2.0	stress
mRNA:pycom04g12770_BDH_v2.0	stress
mRNA:pycom10g25830_BDH_v2.0	stress
mRNA:pycom11g25690_BDH_v2.0	stress
mRNA:pycom07g21310_BDH_v2.0	Disease resistance

## Sheet: SV_promoter_BL_up
Additional file 6. Annotation of genes (expressed highly in 'Bartlett') within SVs detected by all three SV callers
Geneid	BL (FPKM)			DS (FPKM)			Annotation
mRNA:pycom14g06300_BDH_v2.0	47.3443	49.7158	50.2631	24.1753	23.2655	21.5625	Fruit size	cyclin-like genes
mRNA:pycom05g29440_BDH_v2.0	1.3648	1.21674	1.55591	0.217184	0	0.259374	Sugar metabolism
mRNA:pycom06g04890_BDH_v2.0	149.056	165.196	154.972	5.19001	11.3706	5.0102	Sugar metabolism
mRNA:pycom11g21680_BDH_v2.0	40.7707	53.0363	56.1723	2.03831	1.46149	1.29827	Sugar metabolism
mRNA:pycom10g28500_BDH_v2.0	1.90619	2.81491	3.57513	0.297504	0.426628	0	Sugar metabolism
mRNA:pycom10g29120_BDH_v2.0	194.994	191.198	187.603	49.2292	54.1557	48.4655	Sugar metabolism
mRNA:pycom15g02050_BDH_v2.0	207.229	205.55	212.067	54.0515	60.3411	76.2676	Sugar metabolism
mRNA:pycom04g03190_BDH_v2.0	82.578	77.6318	74.5674	23.6462	27.6246	30.3676	Sugar metabolism
mRNA:pycom05g06030_BDH_v2.0	11.3099	11.2183	12.115	2.23873	11.9052	3.29746	Sugar metabolism
mRNA:pycom05g21470_BDH_v2.0	0.90153	1.07439	1.21394	0.844224	0.53806	0.179239	Sugar metabolism
mRNA:pycom12g01390_BDH_v2.0	102.062	104.353	115.601	40.3078	32.3432	34.9279	Sugar metabolism
mRNA:pycom08g12490_BDH_v2.0	23.1521	21.7114	24.6658	7.39808	8.78935	7.89162	Sugar metabolism
mRNA:pycom11g05850_BDH_v2.0	2.58579	2.83037	2.49222	0	0.557295	0.487321	Sugar metabolism
mRNA:pycom15g12000_BDH_v2.0	147.448	162.173	161.149	68.3931	59.3765	83.1603	Sugar metabolism
mRNA:pycom15g23120_BDH_v2.0	2.74794	2.50379	2.87603	0	0	0	Sugar metabolism
mRNA:pycom16g14220_BDH_v2.0	357.011	381.665	369.876	151.923	136.553	176.288	Sugar metabolism
mRNA:pycom12g05120_BDH_v2.0	195.009	194.55	228.925	14.834	20.8331	16.4301	Fatty acid metabolism
mRNA:pycom03g06740_BDH_v2.0	17.7963	18.524	22.9549	2.92949	1.82367	1.88759	Fatty acid metabolism
mRNA:pycom07g12700_BDH_v2.0	101.234	103.603	94.4384	6.55255	5.78246	6.5613	Fatty acid metabolism
mRNA:pycom07g20170_BDH_v2.0	1.71856	2.29654	2.10548	1.23727	0.430127	0.591047	Fatty acid metabolism
mRNA:pycom09g15420_BDH_v2.0	1.24248	1.95281	2.10375	0	0.535562	0.401415	lignin
mRNA:pycom12g04890_BDH_v2.0	2.22952	2.06802	3.08473	0.22247	0.425369	0.212549	lignin
mRNA:pycom03g01180_BDH_v2.0	6.36129	6.66717	7.34544	0	0	0.276069	lignin
mRNA:pycom07g20830_BDH_v2.0	3.13629	1.99521	2.39645	0.157119	0.976355	0.300225	lignin
mRNA:pycom15g28200_BDH_v2.0	9.79116	8.84959	10.4506	3.61194	4.28181	2.27757	lignin
mRNA:pycom05g20700_BDH_v2.0	2.81458	2.34923	2.98368	0	0.0593416	0	lignin
mRNA:pycom13g03460_BDH_v2.0	106.916	105.872	124.125	53.522	41.3477	28.9249	stress
mRNA:pycom10g21310_BDH_v2.0	3.89939	3.41115	6.1895	0.445243	0.229201	0.16361	stress
mRNA:pycom10g21330_BDH_v2.0	164.397	147.361	149.515	36.1551	57.248	41.2219	stress
mRNA:pycom11g27170_BDH_v2.0	16.2909	15.9191	24.5293	18.156	6.67593	6.07863	stress
mRNA:pycom03g22730_BDH_v2.0	589.838	585.299	713.431	350.861	316.143	331.508	stress
mRNA:pycom15g06030_BDH_v2.0	35.796	33.3048	29.9834	10.1373	14.6021	12.6428	stress
mRNA:pycom13g06010_BDH_v2.0	45.701	45.7751	39.5116	8.2515	7.85513	8.5182	stress
mRNA:pycom17g26880_BDH_v2.0	51.673	48.5109	57.4356	9.28433	7.37387	5.32217	stress
mRNA:pycom07g21310_BDH_v2.0	3.54843	3.96942	2.7151	0.59337	1.07781	0.925949	disease resistance

## Sheet: SV_promoter_DS_up
Additional file 6. Annotation of genes (expressed highly in 'Dangshansuli') within SVs detected by all three SV callers
Geneid	BL (FPKM)			DS (FPKM)			Annotation
mRNA:pycom05g19110_BDH_v2.0	0.892099	1.04158	0.85517	2.4938	2.49947	2.8053	Sugar metabolism
mRNA:pycom08g02590_BDH_v2.0	5.04684	5.64355	3.82874	9.3193	14.739	11.0472	Sugar metabolism
mRNA:pycom08g08310_BDH_v2.0	0.134886	0.0778783	0	2.18941	6.27932	3.17501	Sugar metabolism
mRNA:pycom09g07720_BDH_v2.0	0.342671	0.328007	0.456648	4.46429	3.00854	3.25134	Sugar metabolism
mRNA:pycom11g20340_BDH_v2.0	0.0889786	0.0224756	0.0208602	3.24958	1.46703	3.53586	Sugar Transporter
mRNA:pycom12g05820_BDH_v2.0	8.62613	9.29676	5.71153	21.9039	27.2784	38.6619	Sugar metabolism
mRNA:pycom02g20590_BDH_v2.0	2.03566	2.23495	1.50313	8.48811	6.99548	10.7195	Sugar metabolism
mRNA:pycom07g06000_BDH_v2.0	8.53729	8.62595	7.1664	54.1383	37.368	67.0334	Sugar metabolism
mRNA:pycom15g02240_BDH_v2.0	27.9361	26.9837	26.5892	73.8167	71.695	70.7496	Sugar Transporter
mRNA:pycom01g18910_BDH_v2.0	0.395697	0.424794	0.394263	3.71316	5.37273	5.17753	Sugar Transporter
mRNA:pycom10g22550_BDH_v2.0	4.14737	5.65709	6.27143	19.6695	23.5306	16.1795	Sugar Transporter
mRNA:pycom12g02550_BDH_v2.0	2.1395	1.44906	1.60948	58.3876	25.1279	46.532	Sugar Transporter
mRNA:pycom02g23850_BDH_v2.0	0.70051	0.619311	0.533742	2.3096	1.78339	1.86712	Sugar Transporter
mRNA:pycom07g07980_BDH_v2.0	2.69065	2.91997	3.11506	31.2048	29.7034	30.9723	Sugar metabolism
mRNA:pycom11g25940_BDH_v2.0	3.48404	3.24047	3.09411	23.7815	25.7341	32.1582	Sugar Transporter
mRNA:pycom11g25950_BDH_v2.0	4.97874	5.94506	3.66083	12.5122	16.6807	31.695	Sugar Transporter
mRNA:pycom13g01070_BDH_v2.0	0	0	0	1.06975	1.0227	0.340681	Sugar metabolism
mRNA:pycom13g16110_BDH_v2.0	0.0823273	0.0831823	0.115806	1.75389	0	1.19691	Sugar metabolism
mRNA:pycom03g05440_BDH_v2.0	4.61819	3.81258	2.37665	8.57015	16.1679	5.67698	Fatty acid metabolism
mRNA:pycom10g02840_BDH_v2.0	1.77709	2.29431	2.77749	5.50857	5.36203	5.45428	Fatty acid metabolism
mRNA:pycom03g09610_BDH_v2.0	0.351141	0.608207	0.376329	2.03555	17.5142	1.06963	Fatty acid metabolism
mRNA:pycom01g17140_BDH_v2.0	2.26549	1.86512	1.99335	38.1343	18.8795	35.7288	Fatty acid metabolism
mRNA:pycom04g13980_BDH_v2.0	5.54014	5.2392	5.27213	22.9242	9.84627	16.2412	Fatty acid metabolism
mRNA:pycom02g11000_BDH_v2.0	2.33965	2.43054	2.9975	21.3281	34.6438	25.2317	lignin
mRNA:pycom02g14820_BDH_v2.0	47.0146	47.9636	50.8605	541.416	501.309	483.822	lignin
mRNA:pycom05g31470_BDH_v2.0	3.09757	3.20798	4.13932	436.792	172.439	276.807	lignin
mRNA:pycom01g06150_BDH_v2.0	10.4991	11.2341	12.7199	41.8765	34.4057	35.6478	lignin
mRNA:pycom01g06160_BDH_v2.0	0.415527	0.381675	0.354243	22.5332	17.1458	18.4528	lignin
mRNA:pycom05g11470_BDH_v2.0	16.294	15.6744	17.7948	59.3007	47.8034	43.6272	lignin
mRNA:pycom15g21410_BDH_v2.0	15.2528	15.3249	17.1483	78.7981	62.1553	58.2643	lignin
mRNA:pycom01g17760_BDH_v2.0	1.27775	1.21277	1.05299	1.33551	4.73157	3.15236	lignin
mRNA:pycom02g02610_BDH_v2.0	0	0	0	1.21641	0.581452	1.16216	lignin
mRNA:pycom08g12640_BDH_v2.0	5.44421	6.10772	6.37293	13.7122	15.5124	13.4646	lignin
mRNA:pycom10g10600_BDH_v2.0	0.356042	0.647531	0.600991	1.58925	1.93372	2.07052	lignin
mRNA:pycom15g33500_BDH_v2.0	1.11333	2.03206	1.04404	5.17355	2.36851	4.59475	lignin
