# Supplementary material for: Comparison of structural variants detected by PacBio-CLR and ONT sequencing in pear
Source: BMC Genomics. 2022 Dec 14;23:830. doi: 10.1186/s12864-022-09074-7 (PMC9753399; doi:10.1186/s12864-022-09074-7)
Supplement: Supplementary file 7 — Additional file 7. Differentially expressed TFs within SVs. [file 12864_2022_9074_MOESM7_ESM.xlsx]

## Sheet: SV_gene_TF
Additional file 7. Differentially expressed TFs within SVs.
Geneid	TF	Annotation
pycom08g21460	ARF	auxin response factor 1
pycom09g19010	ARF	auxin response factor 8
pycom11g10920	ARF	auxin response factor 4
pycom01g07350	ARR-B	response regulator 2
pycom06g03320	ARR-B	ARR-B family protein
pycom13g09350	ARR-B	response regulator 11
pycom02g13710	B3	B3 family protein
pycom04g02870	B3	B3 family protein
pycom17g21160	B3	B3 family protein
pycom02g12160	BES1	BES1 family protein
pycom05g27290	BES1	BES1/BZR1 homolog 4
pycom02g14090	bHLH	bHLH family protein
pycom04g04320	bHLH	bHLH family protein
pycom06g11150	bHLH	bHLH family protein
pycom10g16360	bHLH	bHLH family protein
pycom14g15170	bHLH	bHLH family protein
pycom15g13820	bHLH	LJRHL1-like 1
pycom15g33850	bHLH	bHLH family protein
pycom15g36340	bHLH	bHLH family protein
pycom02g23960	bZIP	TGACG motif-binding factor 6
pycom07g03420	bZIP	TGACG motif-binding factor 6
pycom08g12390	bZIP	bZIP family protein
pycom10g01780	bZIP	bZIP family protein
pycom12g02070	bZIP	bZIP family protein
pycom12g08570	bZIP	TGACG motif-binding factor 6
pycom15g38060	bZIP	bZIP family protein
pycom06g17840	C2H2	DNAJ heat shock N-terminal domain-containing protein
pycom08g02620	C2H2	indeterminate(ID)-domain 2
pycom13g01060	C2H2	indeterminate(ID)-domain 5
pycom06g18820	C2H2
pycom08g14790	C2H2
pycom02g00910	C3H	C3H family protein
pycom02g02950	C3H	C3H family protein
pycom06g02990	C3H	C3H family protein
pycom06g14160	C3H	C3H family protein
pycom14g13760	C3H	C3H family protein
pycom13g12490	CAMTA	ethylene induced calmodulin binding protein
pycom13g13450	CAMTA	calmodulin binding;transcription regulators
pycom15g28500	CAMTA	signal responsive 1
pycom09g02770	CO-like	B-box type zinc finger protein with CCT domain
pycom02g03580	CPP	Tesmin/TSO1-like CXC domain-containing protein
pycom05g04940	DBB	salt tolerance homolog2
pycom01g04730	ERF	related to AP2 6l
pycom02g07650	ERF	ERF family protein
pycom08g18430	ERF	ERF family protein
pycom13g15020	ERF	ERF family protein
pycom13g18490	ERF	ethylene response factor 1
pycom04g03700	FAR1	FAR1 family protein
pycom04g03710	FAR1	FAR1 family protein
pycom13g28370	FAR1	FAR1 family protein
pycom09g16040	G2-like	GBF's pro-rich region-interacting factor 1
pycom10g23280	G2-like	G2-like family protein
pycom16g23910	G2-like	ARR-B family protein
pycom16g25010	G2-like	G2-like family protein
pycom16g25430	GRF	growth-regulating factor 2
pycom11g16120	HB-other	HB-other family protein
pycom02g17850	HD-ZIP	homeobox-leucine zipper protein 3
pycom13g20920	HD-ZIP	HD-ZIP family protein
pycom14g09290	HD-ZIP	homeobox 51
pycom09g02950	HD-ZIP	homeodomain GLABROUS 2
pycom07g24390	HD-ZIP	HD-ZIP family protein
pycom01g20820	HD-ZIP	HD-ZIP family protein
pycom11g11330	HD-ZIP	HD-ZIP family protein
pycom05g29150	HSF	heat shock transcription factor B2A
pycom12g06650	HSF	heat shock transcription factor B3
pycom15g07520	HSF	heat shock transcription factor B4
pycom15g32890	HSF	heat shock transcription factor A2
pycom16g16830	HSF	heat shock transcription factor A6B
pycom10g16220	LBD	lateral organ boundaries-domain 16
pycom10g17430	LBD	LOB domain-containing protein 4
pycom14g12130	LFY	floral meristem identity control protein LEAFY (LFY)
pycom10g20220	LSD	LSD family protein
pycom01g20400	MIKC_MADS	AGAMOUS-like 42
pycom06g18260	MIKC_MADS	MIKC_MADS family protein
pycom07g01690	MIKC_MADS	AGAMOUS-like 15
pycom08g16910	MIKC_MADS	MIKC_MADS family protein
pycom08g16940	MIKC_MADS	MIKC_MADS family protein
pycom08g18740	MIKC_MADS	MIKC_MADS family protein
pycom09g00110	MIKC_MADS	MIKC_MADS family protein
pycom09g07400	MIKC_MADS	MIKC_MADS family protein
pycom10g04320	MIKC_MADS	AGAMOUS-like 21
pycom10g22680	MIKC_MADS	MIKC_MADS family protein
pycom13g05280	MIKC_MADS	MIKC_MADS family protein
pycom14g17840	MIKC_MADS	MIKC_MADS family protein
pycom15g34490	MIKC_MADS	MIKC_MADS family protein
pycom15g35900	MIKC_MADS	AGAMOUS-like 12
pycom15g36090	MIKC_MADS	MIKC_MADS family protein
pycom01g07090	M-type_MADS	AGAMOUS-like 17
pycom02g19870	M-type_MADS	M-type_MADS family protein
pycom04g06360	M-type_MADS	AGAMOUS-like 20
pycom06g01170	M-type_MADS	M-type_MADS family protein
pycom09g17250	M-type_MADS	M-type_MADS family protein
pycom11g12800	M-type_MADS	AGAMOUS-like 61
pycom16g06150	M-type_MADS	AGAMOUS-like 30
pycom03g23560	MYB	myb domain protein 12
pycom10g18330	MYB	myb domain protein 67
pycom11g11920	MYB	myb domain protein 36
pycom11g27640	MYB	myb domain protein 12
pycom14g15080	MYB	myb domain protein 66
pycom14g16580	MYB	myb domain protein 94
pycom17g03000	MYB	myb domain protein 24
pycom17g16300	MYB	myb domain protein 23
pycom03g01460	MYB_related	DNA-binding bromodomain-containing protein
pycom07g12930	MYB_related	MYB_related family protein
pycom10g09210	MYB_related	telomere repeat binding factor 1
pycom01g11730	NAC	NAC 014
pycom03g10530	NAC	NAC domain containing protein 89
pycom05g12740	NAC	NAC domain containing protein 36
pycom05g20440	NAC	NAC family protein
pycom07g15780	NAC	NAC family protein
pycom07g15800	NAC	NAC domain containing protein 58
pycom07g15920	NAC	TCV-interacting protein
pycom09g18810	NAC	NAC domain containing protein 28
pycom10g17400	NAC	NAC family protein
pycom12g02810	NAC	NAC domain containing protein 90
pycom03g13200	NF-YA	nuclear factor Y, subunit A1
pycom10g28870	NF-YB	nuclear factor Y, subunit B6
pycom07g02990	NF-YC	nuclear factor Y, subunit C11
pycom06g00770	Nin-like	Nin-like family protein
pycom06g10490	Nin-like	NIN like protein 7
pycom04g09740	S1Fa-like	S1FA-like DNA-binding protein
pycom11g22330	SBP	squamosa promoter binding protein-like 5
pycom14g04880	SBP	squamosa promoter binding protein-like 9
pycom16g14900	SBP	squamosa promoter binding protein-like 7
pycom15g23510	TALE	BEL1-like homeodomain 2
pycom04g12630	TALE	TALE family protein
pycom11g11630	TALE	BEL1-like homeodomain 8
pycom05g31940	TALE	KNOX/ELK homeobox transcription factor
pycom04g17070	TALE	KNOTTED1-like homeobox gene 6
pycom14g14800	TALE	KNOTTED1-like homeobox gene 6
pycom04g06340	TALE	KNOTTED-like homeobox of Arabidopsis thaliana 7
pycom05g10530	TCP	TEOSINTE BRANCHED 1, cycloidea and PCF transcription factor 2
pycom02g21040	Trihelix	Trihelix family protein
pycom14g13250	Trihelix	Trihelix family protein
pycom08g07830	WOX	WUSCHEL related homeobox 4
pycom01g10080	WRKY	WRKY DNA-binding protein 43
pycom01g18160	WRKY	WRKY DNA-binding protein 70
pycom12g17650	WRKY	WRKY DNA-binding protein 70
pycom15g13670	WRKY	WRKY DNA-binding protein 32
pycom15g28900	WRKY	WRKY DNA-binding protein 13
pycom15g29370	WRKY	WRKY DNA-binding protein 51

## Sheet: SV_gene_BL up
Additional file 7. Differentially expressed TFs (expressed highly in 'Bartlett') within SVs.
Geneid	TF	Annotation
pycom02g12160	BES1	BES1 family protein
pycom08g12390	bZIP	bZIP family protein
pycom10g16360	bHLH	bHLH family protein
pycom08g18430	ERF	ERF family protein
pycom13g15020	ERF	ERF family protein
pycom06g03320	ARR-B	ARR-B family protein
pycom16g25010	G2-like	G2-like family protein
pycom06g18260	MIKC_MADS	MIKC_MADS family protein
pycom08g16910	MIKC_MADS	MIKC_MADS family protein
pycom08g18740	MIKC_MADS	MIKC_MADS family protein
pycom15g34490	MIKC_MADS	MIKC_MADS family protein
pycom02g19870	M-type_MADS	M-type_MADS family protein
pycom11g12800	M-type_MADS	AGAMOUS-like 61
pycom16g06150	M-type_MADS	AGAMOUS-like 30
pycom04g12630	TALE	TALE family protein
pycom04g17070	TALE	KNOTTED1-like homeobox gene 6
pycom06g14160	C3H	C3H family protein
pycom06g17840	C2H2	DNAJ heat shock N-terminal domain-containing protein
pycom14g13760	C3H	C3H family protein
pycom03g01460	MYB_related	DNA-binding bromodomain-containing protein
pycom07g12930	MYB_related	MYB_related family protein

## Sheet: SV_gene_DS up
Additional file 7. Differentially expressed TFs (expressed highly in 'Dangshansuli') within SVs.
Geneid	TF	Annotation
pycom01g10080	WRKY	WRKY DNA-binding protein 43
pycom01g18160	WRKY	WRKY DNA-binding protein 70
pycom02g23960	bZIP	TGACG motif-binding factor 6
pycom03g10530	NAC	NAC domain containing protein 89
pycom04g03700	FAR1	FAR1 family protein
pycom04g04320	bHLH	bHLH family protein
pycom04g09740	S1Fa-like	S1FA-like DNA-binding protein
pycom05g12740	NAC	NAC domain containing protein 36
pycom07g15780	NAC	NAC family protein
pycom10g17430	LBD	LOB domain-containing protein 4
pycom11g22330	SBP	squamosa promoter binding protein-like 5
pycom12g17650	WRKY	WRKY DNA-binding protein 70
pycom13g13450	CAMTA	calmodulin binding;transcription regulators
pycom14g04880	SBP	squamosa promoter binding protein-like 9
pycom14g13250	Trihelix	Trihelix family protein
pycom15g07520	HSF	heat shock transcription factor B4
pycom15g13820	bHLH	LJRHL1-like 1
pycom15g33850	bHLH	bHLH family protein
pycom04g02870	B3	B3 family protein
pycom09g16040	G2-like	GBF's pro-rich region-interacting factor 1
pycom13g05280	MIKC_MADS	MIKC_MADS family protein
pycom15g35900	MIKC_MADS	AGAMOUS-like 12
pycom08g07830	WOX	WUSCHEL related homeobox 4
pycom15g23510	TALE	BEL1-like homeodomain 2
pycom02g17850	HD-ZIP	homeobox-leucine zipper protein 3
pycom04g06340	TALE	KNOTTED-like homeobox of Arabidopsis thaliana 7
pycom09g02950	HD-ZIP	homeodomain GLABROUS 2
pycom02g00910	C3H	C3H family protein
pycom03g23560	MYB	myb domain protein 12
pycom11g11920	MYB	myb domain protein 36
pycom14g15080	MYB	myb domain protein 66
pycom14g16580	MYB	myb domain protein 94

## Sheet: SV_promoter_BL up
Additional file 7. Differentially expressed TFs (expressed highly in 'Bartlett') within SVs. （Note: The SVs were located in the promoter region of genes.）
Geneid	TF	BL (FPKM)			DS (FPKM)			Annotation
pycom07g04190	AP2	39.8399	41.3607	41.6287	12.8261	14.7143	18.6262	AP2 family protein
pycom06g03320	ARR-B	58.3805	53.2924	47.8483	20.9929	28.9151	19.2227	ARR-B family protein
pycom11g04330	B3	10.4734	10.1892	9.17028	3.72014	3.96066	4.33509	high-level expression of sugar-inducible gene 2
pycom15g23750	B3	71.5326	69.9427	76.7514	12.5696	8.28479	9.39834	B3 family protein
pycom02g12160	BES1	27.132	27.0787	25.3303	12.7836	14.2095	16.8886	BES1 family protein
pycom03g16440	bHLH	0.827857	0.892218	0.879847	0.391924	0.481738	0.374445	bHLH family protein
pycom10g16360	bHLH	2.31988	2.55706	1.65635	0.855799	1.27837	1.37976	bHLH family protein
pycom15g18520	bHLH	2.09413	2.44648	2.04563	0	0	0.126856	bHLH family protein
pycom16g04670	bHLH	18.006	16.7294	15.6315	6.14913	11.3683	8.25078	bHLH family protein
pycom08g12390	bZIP	15.9947	16.6919	17.3935	4.7231	5.53496	4.51247	bZIP family protein
pycom08g20730	bZIP	11.5227	9.91653	9.22922	5.00582	4.57528	5.09791	bZIP family protein
pycom15g01880	bZIP	704.755	689.73	859.156	130.946	115.756	88.4713	basic leucine-zipper 44
pycom06g17840	C2H2	32.2027	37.1536	37.4956	10.6872	15.403	20.189	DNAJ heat shock N-terminal domain-containing protein
pycom07g22460	C2H2	12.062	11.6899	13.1966	1.33187	1.11413	0.874827	C2H2-like zinc finger protein
pycom08g07100	C2H2	281.527	254.735	323.719	61.3284	56.9582	46.7163	salt tolerance zinc finger
pycom15g23170	C2H2	37.9559	37.2097	32.2115	5.77453	10.3748	7.51454	C2H2-like zinc finger protein
pycom06g14160	C3H	33.9136	32.8138	37.1034	16.3922	18.6444	14.2994	C3H family protein
pycom14g13760	C3H	44.4071	51.1277	56.9729	16.4777	24.9422	21.3942	C3H family protein
pycom02g10660	DBB	44.817	42.5193	50.1403	5.209	6.4955	2.05559	DBB family protein
pycom03g01780	EIL	28.897	27.0657	29.5568	10.8036	12.0365	15.046	ETHYLENE-INSENSITIVE3-like 3
pycom01g18770	ERF	28.3312	28.4012	33.8516	17.2597	13.6309	15.1277	ethylene responsive element binding factor 2
pycom05g18500	ERF	1.12195	1.42933	1.05213	0	0	0	ethylene response factor 1
pycom08g18430	ERF	0.57296	0.361819	0.873116	0	0	0	ERF family protein
pycom13g15020	ERF	1.35167	0.910468	1.19713	0	0.145657	0	ERF family protein
pycom16g25010	G2-like	1.99348	1.82826	2.35834	0.995608	0.41642	0.475604	G2-like family protein
pycom03g07070	GRAS	1.23559	1.21375	1.6093	0	0	0.0665318	SCARECROW-like 14
pycom14g01600	GRF	5.26978	5.70483	6.44201	0.636433	1.58194	0.48644	growth-regulating factor 4
pycom17g19500	HD-ZIP	34.3206	32.3791	30.5782	21.2439	18.3903	17.5769	HD-ZIP family protein
pycom03g20460	HSF	6.80784	6.25947	4.97964	1.31221	1.71667	1.91352	heat shock transcription factor A6B
pycom10g17040	HSF	22.8331	24.6935	21.8687	11.8534	16.8564	11.0889	heat shock factor 3
pycom14g01370	HSF	71.5415	71.2235	78.6208	24.713	21.1367	24.7417	heat shock transcription factor A3
pycom15g18570	HSF	19.5491	19.5295	15.4922	1.22902	1.06815	0.426986	heat shock transcription factor A2
pycom15g06730	LBD	0.982488	1.04784	1.27964	0.110745	0.317622	0	LOB domain-containing protein 38
pycom02g25320	MIKC_MADS	0.384194	0.873414	0.765603	0	0	0	AGAMOUS-like 15
pycom15g34490	MIKC_MADS	3.3157	2.73301	2.78205	0	0	0	MIKC_MADS family protein
pycom11g12800	M-type_MADS	1.80222	1.93474	1.63724	0.228537	0.546213	0.109173	AGAMOUS-like 61
pycom16g06150	M-type_MADS	4.09596	5.51799	4.19314	2.97791	2.31727	1.58797	AGAMOUS-like 30
pycom07g13820	MYB	0.87999	0.960259	0.990269	0.214254	0.477936	0.136466	myb domain protein 17
pycom11g00510	MYB	17.9922	18.7451	20.3644	3.07553	4.1547	2.23572	myb domain protein 5
pycom15g07140	MYB	93.2407	92.9016	97.1817	27.2075	41.1457	24.7781	myb domain protein 73
pycom17g27710	MYB		0.449926	0.279753	0.357013	0	0	myb domain protein 2
pycom04g10070	MYB_related	2.89885	2.9762	3.94613	2.75107	1.72315	1.08761	MYB_related family protein
pycom06g04550	MYB_related	17.3238	17.3515	19.2475	8.78722	10.4461	6.35126	MYB_related family protein
pycom14g20470	MYB_related	41.4597	41.3238	42.218	5.74446	16.9104	6.19468	MYB_related family protein
pycom16g05520	MYB_related	7.00619	7.21844	7.67059	1.96071	3.88283	3.14442
pycom06g00440	NAC	0.183832	0.148593	0.344782	0	0	0	NAC family protein
pycom17g00760	SBP	83.5254	82.113	87.6077	15.4208	26.644	12.431	SBP family protein
pycom04g12630	TALE	32.6871	32.8647	36.6032	8.60984	9.86183	10.0883	TALE family protein
pycom04g13960	Trihelix	10.7899	11.8408	15.4438	1.25696	1.60222	0.900675	Trihelix family protein
pycom11g17160	Trihelix	4.90501	5.08501	4.69558	2.33249	2.42811	3.16938
pycom01g04550	WRKY	3.5662	3.55704	4.11601	2.31911	2.30578	1.59529	WRKY DNA-binding protein 13
pycom03g04580	WRKY	32.5786	29.3495	29.4542	12.7893	11.6385	7.30617	WRKY DNA-binding protein 33
pycom06g12970	WRKY	9.76451	10.4463	12.8503	1.49836	0.318323	0.318119	WRKY DNA-binding protein 75
pycom09g14410	WRKY	25.3226	27.3852	27.3413	15.8691	10.6648	9.30697	WRKY DNA-binding protein 40
pycom14g12860	WRKY	11.5697	11.2753	15.1588	5.66046	5.09316	3.18119	WRKY DNA-binding protein 75

## Sheet: SV_promoter_DS up
Additional file 7. Differentially expressed TFs (expressed highly in 'Bartlett') within SVs. （Note: The SVs were located in the promoter region of genes.）
Geneid	TF	BL (FPKM)			DS (FPKM)			Annotation
pycom04g02870	B3	6.9155	7.5332	7.90373	66.6479	54.634	44.7544	B3 family protein
pycom04g04320	bHLH	32.274	29.9855	37.6405	163.78	144.776	106.427	bHLH family protein
pycom15g13820	bHLH	0.210898	0.186452	0.14833	36.211	54.3052	42.7725	LJRHL1-like 1
pycom15g33850	bHLH	0.291046	0.12603	0.233943	9.27953	15.3233	9.10749	bHLH family protein
pycom02g23960	bZIP	18.5854	17.3541	19.1333	44.4074	45.8361	40.5573	TGACG motif-binding factor 6
pycom02g00910	C3H	0.126431	0.383233	1.30419	12.8261	10.7905	8.08769	C3H family protein
pycom13g13450	CAMTA	4.46104	4.97459	3.85179	22.5728	27.4893	28.7899	calmodulin binding;transcription regulators
pycom04g03700	FAR1	8.23953	11.58	10.4572	56.563	39.2946	38.4288	FAR1 family protein
pycom09g16040	G2-like	0.688348	0.534997	0.198618	2.47094	2.46496	1.95018	GBF's pro-rich region-interacting factor 1
pycom02g17850	HD-ZIP	0.362053	0.325167	0.641317	7.26422	8.11516	8.10997	homeobox-leucine zipper protein 3
pycom09g02950	HD-ZIP	0	0	0	0.161355	0.339367	0.0924955	homeodomain GLABROUS 2
pycom15g07520	HSF	0.648462	0.725396	0.868722	4.6989	4.8516	2.60382	heat shock transcription factor B4
pycom10g17430	LBD	0.420009	0.212185	0	3.83478	2.85142	1.62834	LOB domain-containing protein 4
pycom13g05280	MIKC_MADS	4.7251	4.72112	6.79425	35.4717	30.7546	22.4914	MIKC_MADS family protein
pycom15g35900	MIKC_MADS	0.732429	0.431687	0.457898	10.1547	3.55173	2.95788	AGAMOUS-like 12
pycom03g23560	MYB	0.179942	0.0779187	0.0964245	0.99096	1.74516	1.4949	myb domain protein 12
pycom11g11920	MYB	0.151718	0.357684	0.0474251	10.2609	6.47429	7.64654	myb domain protein 36
pycom14g15080	MYB	0	0	0	1.06522	0.916527	0.508856	myb domain protein 66
pycom14g16580	MYB	0.599529	0.77402	0.562217	1.89219	6.52519	1.42042	myb domain protein 94
pycom03g10530	NAC	0.474809	0.548275	0.381651	1.00923	1.62269	1.534	NAC domain containing protein 89
pycom05g12740	NAC	0	0.515486	0.136696	0.887262	1.27235	1.69539	NAC domain containing protein 36
pycom07g15780	NAC	0.147503	0.115916	0.153693	1.42987	1.78025	2.22389	NAC family protein
pycom04g09740	S1Fa-like	19.6313	18.8597	19.9186	106.76	101.44	68.6228	S1FA-like DNA-binding protein
pycom11g22330	SBP	0.688348	0.434685	0.645509	1.74577	4.50626	4.67016	squamosa promoter binding protein-like 5
pycom14g04880	SBP	2.58804	2.22268	2.48765	10.6332	10.6048	10.9743	squamosa promoter binding protein-like 9
pycom15g23510	TALE	8.67319	9.04328	7.7512	20.1444	27.164	30.4649	BEL1-like homeodomain 2
pycom04g06340	TALE	13.4584	16.5768	17.4688	40.5693	52.3762	41.6588	KNOTTED-like homeobox of Arabidopsis thaliana 7
pycom14g13250	Trihelix	2.27357	2.48748	2.03114	4.74941	6.39324	7.0411	Trihelix family protein
pycom08g07830	WOX	0	0.0474202	0	0.571343	0.728284	1.09173	WUSCHEL related homeobox 4
pycom01g10080	WRKY	0.172087	0.115916	0.268962	1.62939	2.00278	1.44553	WRKY DNA-binding protein 43
pycom01g18160	WRKY	0.368028	0.495799	0.498512	3.15276	2.53818	1.82315	WRKY DNA-binding protein 70
pycom12g17650	WRKY	0.0365495	0.073858	0	0.964036	0.0708949	0.495947	WRKY DNA-binding protein 70
