# Supplementary material for: Comparison of structural variants detected by PacBio-CLR and ONT sequencing in pear
Source: BMC Genomics. 2022 Dec 14;23:830. doi: 10.1186/s12864-022-09074-7 (PMC9753399; doi:10.1186/s12864-022-09074-7)
Supplement: Supplementary file 9 — Additional file 9. The number of SVs detected by Sniffles_v1 and Sniffles_v2 (SV length > 50 bp). [file 12864_2022_9074_MOESM9_ESM.xlsx]

## Sheet: 工作表1
		Additional file 9. The number of SVs detected by Sniffles_v1 and Sniffles_v2 (SV length >50 bp).
			PASS&&PRECISE		Insertion	Deletion	Inversion	Duplication
		Sniffles_v1	PB-CLR_minimap	10x	7816	15712	104	133
				15x	11463	22394	156	239
				20x	14334	27328	220	341
				25x	16739	31128	265	436
				30x	18610	34025	304	545
			ONT_minimap	10x	9557	18023	74	86
				15x	13924	26758	123	182
				20x	17580	33929	176	286
				25x	20689	39331	212	383
				30x	23091	43441	259	484
			PASS&&PRECISE		Insertion	Deletion	Inversion	Duplication
		Sniffles_v2	PB-CLR_minimap	10x	27339	34615	144	109
				15x	31084	40026	174	124
				20x	33075	42607	187	132
				25x	34174	44231	206	139
				30x	34917	45230	207	157
			ONT_minimap	10x	38177	47449	178	124
				15x	40696	51019	201	140
				20x	42345	52984	210	149
				25x	43402	54073	202	140
				30x	44104	54476	209	132

## Sheet: 工作表2
		Additional file 9. The number of SVs detected by Sniffles_v1 and Sniffles_v2(SV length >50 bp).
		Sniffles_v1	ONT					PB-CLR
		Insertion	number	increasing ratio	overlapgenome num	overlap rate	increasing ratio	number	increasing ratio	overlapgenome num	overlap rate	increasing ratio
		10x	9557		5503	0.109604		7776		4468	0.0889898
		15x	13924	0.456943	7753	0.154418	0.408868	11408	0.467078	6485	0.129163	0.451432
		20x	17575	0.262209	9460	0.188416	0.220173	14249	0.249036	7910	0.157545	0.219738
		25x	20681	0.176728	10809	0.215284	0.1426	16639	0.167731	9112	0.181485	0.15196
		30x	23078	0.115903	11689	0.232812	0.0814136	18496	0.111605	9967	0.198514	0.0938323
		Deletion	number	increasing ratio	overlapgenome num	overlap rate	increasing ratio	number	increasing ratio	overlapgenome num	overlap rate	increasing ratio
		10x	18023		9765	0.237539		15712		8559	0.208203
		15x	26758	0.484658	13510	0.328638	0.383513	22394	0.42528	12010	0.29215	0.403201
		20x	33929	0.267995	16080	0.391155	0.190229	27328	0.220327	14330	0.348585	0.193172
		25x	39331	0.159215	17861	0.434479	0.110759	31128	0.139052	16049	0.390401	0.119958
		30x	43441	0.104498	19026	0.462818	0.0652259	34025	0.0930673	17193	0.41823	0.0712817
		Sniffles_v2	ONT					PB-CLR
		Insertion	number	increasing ratio	overlapgenome num	overlap rate	increasing ratio	number	increasing ratio	overlapgenome num	overlap rate	increasing ratio
		10x	38177		17336	0.345284		27339		13459	0.268065
		15x	40696	0.0659821	18270	0.363886	0.0538763	31084	0.136984	14988	0.298518	0.113604
		20x	42345	0.04052	18646	0.371375	0.0205802	33075	0.0640522	15727	0.313237	0.0493061
		25x	43402	0.0249616	18884	0.376115	0.0127641	34174	0.0332275	16234	0.323335	0.0322376
		30x	44104	0.0161744	19024	0.378904	0.00741368	34917	0.0217417	16477	0.328175	0.0149686
		Deletion	number	increasing ratio	overlapgenome num	overlap rate	increasing ratio	number	increasing ratio	overlapgenome num	overlap rate	increasing ratio
		10x	47449		20855	0.50731		34615		16901	0.411127
		15x	51019	0.0752387	21841	0.531295	0.0472788	40026	0.15632	19284	0.469094	0.140998
		20x	52984	0.0385151	22331	0.543214	0.0224349	42607	0.0644831	20319	0.494271	0.0536714
		25x	54073	0.0205534	22572	0.549077	0.0107922	44231	0.0381158	20894	0.508259	0.0282986
		30x	54476	0.00745289	22594	0.549612	0.000974659	45230	0.022586	21240	0.516675	0.0165598
