# Supplementary material for: Comparison of structural variants detected by PacBio-CLR and ONT sequencing in pear
Source: BMC Genomics. 2022 Dec 14;23:830. doi: 10.1186/s12864-022-09074-7 (PMC9753399; doi:10.1186/s12864-022-09074-7)
Supplement: Supplementary file 10 — Additional file 10. The length of different types of overlapping SVs from three SV detection tools. [file 12864_2022_9074_MOESM10_ESM.xlsx]

## Sheet: 工作表1
	Additional file 10. The length of different types of overlapping SVs from three SV detection tools.
		Deletion (bp)	Inversion (bp)	Duplication (bp)
	PB-CLR	19897817	120491	157815
	ONT	28211155	90966	179788
